# Supplementary material for: Triaqua­chlorido(18-crown-6)barium chloride
Source: Acta Crystallogr Sect E Struct Rep Online. 2012 Feb 10;68(Pt 3):m286. doi: 10.1107/S1600536812004990 (PMC3297242; doi:10.1107/S1600536812004990)
Supplement: Supplementary file 1 [file e-68-0m286-sup1.cif]

##############################################################################
#                                                                            #
# This CIF contains the data in a paper accepted for publication in          #
# Acta Crystallographica Section E. It conforms to the requirements of       #
# Notes for Authors for Acta Crystallographica Section E, and has been       #
# peer reviewed under the auspices of the IUCr Commission on Journals.       #
#                                                                            #
# Full details of the Crystallographic Information File format               #
# are given in the paper "The Crystallographic Information File (CIF):       #
# a New Standard Archive File for Crystallography" by S. R. Hall, F. H.      #
# Allen and I. D. Brown [Acta Cryst. (1991), A47, 655-685].                  #
#                                                                            #
# The current version of the core CIF dictionary is obtainable from          #
# ftp://ftp.iucr.org/pub/cif_core.dic.                                       #
#                                                                            #
# Software is freely available for graphical display of the structure(s)     #
# in this CIF. For information consult the CIF software page                 #
# http://www.iucr.org/resources/cif/software.                                #
#                                                                            #
# This file may be used for bona fide research purposes within the           #
# scientific community so long as proper attribution is given to the journal # 
# article from which it was obtained.                                        #
#                                                                            #
##############################################################################
data_I
_audit_creation_method     SHELXL-97
_chemical_name_systematic
;
Triaquachlorido(18-crown-6)barium chloride
;
_chemical_name_common     ?
_chemical_formula_moiety     'C12 H30 Ba Cl O9 +, Cl -'
_chemical_formula_sum     'C12 H30 Ba Cl2 O9'
_chemical_formula_iupac     '[Ba Cl (C12 H24 O6) (H2 O)3] Cl'
_chemical_formula_weight     526.59
_chemical_melting_point     ?
_symmetry_cell_setting     orthorhombic
_symmetry_space_group_name_H-M     'P n m a'
_symmetry_space_group_name_Hall     '-P 2ac 2n'
loop_
    _symmetry_equiv_pos_as_xyz
    'x, y, z'
    '-x+1/2, -y, z+1/2'
    '-x, y+1/2, -z'
    'x+1/2, -y+1/2, -z+1/2'
    '-x, -y, -z'
    'x-1/2, y, -z-1/2'
    'x, -y-1/2, z'
    '-x-1/2, y-1/2, z-1/2'
_cell_length_a     14.962(3)
_cell_length_b     13.416(3)
_cell_length_c     10.347(2)
_cell_angle_alpha     90.00
_cell_angle_beta     90.00
_cell_angle_gamma     90.00
_cell_volume     2077.0(7)
_cell_formula_units_Z     4
_cell_measurement_reflns_used     2478
_cell_measurement_theta_min     3.04
_cell_measurement_theta_max     27.48
_cell_measurement_temperature     293(2)
_exptl_crystal_description     'block'
_exptl_crystal_colour     'colourless'
_exptl_crystal_size_max     0.30
_exptl_crystal_size_mid     0.25
_exptl_crystal_size_min     0.15
_exptl_crystal_density_diffrn     1.684
_exptl_crystal_density_meas     ?
_exptl_crystal_density_method     'not measured'
_exptl_crystal_F_000     1056
_exptl_absorpt_coefficient_mu     2.206
_exptl_absorpt_correction_type     multi-scan
_exptl_absorpt_process_details     '(CrystalClear; Rigaku, 2005)'
_exptl_absorpt_correction_T_min     0.90
_exptl_absorpt_correction_T_max     1.00
_exptl_special_details     ?
_diffrn_ambient_temperature     293(2)
_diffrn_radiation_type     MoK\a
_diffrn_radiation_wavelength     0.71073
_diffrn_radiation_source     'fine-focus sealed tube'
_diffrn_radiation_monochromator     graphite
_diffrn_measurement_device_type     'Rigaku Mercury2 CCD'
_diffrn_measurement_method     '\w scans'
_diffrn_detector_area_resol_mean     13.6612
_diffrn_reflns_number     20436
_diffrn_reflns_av_R_equivalents     0.0380
_diffrn_reflns_av_sigmaI/netI     0.0207
_diffrn_reflns_theta_min     3.04
_diffrn_reflns_theta_max     27.48
_diffrn_reflns_theta_full     27.48
_diffrn_measured_fraction_theta_max     0.998
_diffrn_measured_fraction_theta_full     0.998
_diffrn_reflns_limit_h_min     -19
_diffrn_reflns_limit_h_max     19
_diffrn_reflns_limit_k_min     -17
_diffrn_reflns_limit_k_max     17
_diffrn_reflns_limit_l_min     -13
_diffrn_reflns_limit_l_max     13
_diffrn_standards_number     ?
_diffrn_standards_interval_count     ?
_diffrn_standards_interval_time     ?
_diffrn_standards_decay_%     ?
_refine_special_details
;
 Refinement of F^2^ against ALL reflections.  The weighted R-factor wR and
 goodness of fit S are based on F^2^, conventional R-factors R are based
 on F, with F set to zero for negative F^2^. The threshold expression of
 F^2^ > 2sigma(F^2^) is used only for calculating R-factors(gt) etc. and is
 not relevant to the choice of reflections for refinement.  R-factors based
 on F^2^ are statistically about twice as large as those based on F, and R-
 factors based on ALL data will be even larger.
;
_reflns_number_total     2478
_reflns_number_gt     2284
_reflns_threshold_expression     I>2\s(I)
_refine_ls_structure_factor_coef     Fsqd
_refine_ls_matrix_type     full
_refine_ls_R_factor_all     0.0293
_refine_ls_R_factor_gt     0.0257
_refine_ls_wR_factor_gt     0.0460
_refine_ls_wR_factor_ref     0.0468
_refine_ls_goodness_of_fit_ref     1.199
_refine_ls_restrained_S_all     1.198
_refine_ls_number_reflns     2478
_refine_ls_number_parameters     118
_refine_ls_number_restraints     4
_refine_ls_hydrogen_treatment     constr
_refine_ls_weighting_scheme     calc
_refine_ls_weighting_details
         'calc w=1/[\s^2^(Fo^2^)+(0.0112P)^2^+1.2653P] where P=(Fo^2^+2Fc^2^)/3'
_atom_sites_solution_hydrogens     geom
_atom_sites_solution_primary     direct
_atom_sites_solution_secondary     difmap
_refine_ls_shift/su_max     0.000
_refine_ls_shift/su_mean     0.000
_refine_diff_density_max     0.486
_refine_diff_density_min     -0.796
_refine_ls_extinction_method     none
_refine_ls_extinction_coef     ?
loop_
    _atom_type_symbol
    _atom_type_description
    _atom_type_scat_dispersion_real
    _atom_type_scat_dispersion_imag
    _atom_type_scat_source
    'C' 'C' 0.0033 0.0016
                         'International Tables Vol C Tables 4.2.6.8 and 6.1.1.4'
    'H' 'H' 0.0000 0.0000
                         'International Tables Vol C Tables 4.2.6.8 and 6.1.1.4'
    'O' 'O' 0.0106 0.0060
                         'International Tables Vol C Tables 4.2.6.8 and 6.1.1.4'
    'Cl' 'Cl' 0.1484 0.1585
                         'International Tables Vol C Tables 4.2.6.8 and 6.1.1.4'
    'Ba' 'Ba' -0.3244 2.2819
                         'International Tables Vol C Tables 4.2.6.8 and 6.1.1.4'
_computing_data_collection     'CrystalClear (Rigaku, 2005)'
_computing_cell_refinement     'CrystalClear (Rigaku, 2005)'
_computing_data_reduction     'CrystalClear (Rigaku, 2005)'
_computing_structure_solution     'SHELXTL (Sheldrick, 2008)'
_computing_structure_refinement     'SHELXTL (Sheldrick, 2008)'
_computing_molecular_graphics
               'XP in SHELXTL (Sheldrick, 2008) and DIAMOND (Brandenburg, 1999)'
_computing_publication_material     'SHELXTL (Sheldrick, 2008)'
loop_
    _atom_site_type_symbol
    _atom_site_label
    _atom_site_fract_x
    _atom_site_fract_y
    _atom_site_fract_z
    _atom_site_U_iso_or_equiv
    _atom_site_adp_type
    _atom_site_calc_flag
    _atom_site_refinement_flags
    _atom_site_occupancy
    _atom_site_symmetry_multiplicity
    _atom_site_disorder_assembly
    _atom_site_disorder_group
    Ba Ba1 0.330565(12) 0.2500 0.419354(17) 0.02669(6) Uani d S 1 2 . .
    Cl Cl2 0.17702(6) 0.2500 0.19266(9) 0.0506(2) Uani d S 1 2 . .
    Cl Cl1 0.07097(6) 0.2500 0.68085(10) 0.0498(2) Uani d S 1 2 . .
    O O2 0.35766(12) 0.07191(13) 0.56515(16) 0.0417(4) Uani d . 1 1 . .
    O O3 0.38055(12) 0.06918(14) 0.29713(17) 0.0443(4) Uani d . 1 1 . .
    C C1 0.33416(19) 0.1618(2) 0.7592(2) 0.0520(7) Uani d . 1 1 . .
    H H1A 0.3012 0.1635 0.8398 0.062 Uiso calc R 1 1 . .
    H H1B 0.3974 0.1581 0.7792 0.062 Uiso calc R 1 1 . .
    C C5 0.4373(2) 0.0747(3) 0.1869(3) 0.0627(9) Uani d . 1 1 . .
    H H5A 0.4323 0.0140 0.1365 0.075 Uiso calc R 1 1 . .
    H H5B 0.4990 0.0819 0.2142 0.075 Uiso calc R 1 1 . .
    C C3 0.3403(2) -0.01562(19) 0.4902(3) 0.0542(7) Uani d . 1 1 . .
    H H3A 0.2785 -0.0162 0.4621 0.065 Uiso calc R 1 1 . .
    H H3B 0.3510 -0.0747 0.5419 0.065 Uiso calc R 1 1 . .
    C C2 0.30708(19) 0.0729(2) 0.6825(3) 0.0516(7) Uani d . 1 1 . .
    H H2A 0.3185 0.0126 0.7315 0.062 Uiso calc R 1 1 . .
    H H2B 0.2437 0.0760 0.6631 0.062 Uiso calc R 1 1 . .
    C C4 0.4007(2) -0.0152(2) 0.3759(3) 0.0574(8) Uani d . 1 1 . .
    H H4A 0.4625 -0.0120 0.4042 0.069 Uiso calc R 1 1 . .
    H H4B 0.3926 -0.0760 0.3266 0.069 Uiso calc R 1 1 . .
    C C6 0.4108(2) 0.1612(3) 0.1076(3) 0.0597(9) Uani d . 1 1 . .
    H H6A 0.4462 0.1633 0.0291 0.072 Uiso calc R 1 1 . .
    H H6B 0.3483 0.1556 0.0836 0.072 Uiso calc R 1 1 . .
    O O1W 0.50755(16) 0.2500 0.4986(3) 0.0530(7) Uani d SD 1 2 . .
    H H1WA 0.5090 0.2500 0.5778 0.079 Uiso d SRD 1 2 . .
    H H1WB 0.5557 0.2500 0.4606 0.079 Uiso d SRD 1 2 . .
    O O4 0.42471(17) 0.2500 0.1809(2) 0.0472(7) Uani d S 1 2 . .
    O O1 0.31620(16) 0.2500 0.6863(2) 0.0402(6) Uani d S 1 2 . .
    O O2W 0.16525(13) 0.13030(15) 0.45333(19) 0.0556(5) Uani d D 1 1 . .
    H H2WA 0.1351 0.1514 0.5136 0.083 Uiso d RD 1 1 . .
    H H2WB 0.1453 0.1510 0.3846 0.083 Uiso d RD 1 1 . .
loop_
    _atom_site_aniso_label
    _atom_site_aniso_U_11
    _atom_site_aniso_U_22
    _atom_site_aniso_U_33
    _atom_site_aniso_U_12
    _atom_site_aniso_U_13
    _atom_site_aniso_U_23
    Ba1 0.02774(10) 0.02935(10) 0.02298(9) 0.000 -0.00053(8) 0.000
    Cl2 0.0459(5) 0.0653(6) 0.0405(5) 0.000 -0.0125(4) 0.000
    Cl1 0.0445(5) 0.0589(6) 0.0461(5) 0.000 0.0038(4) 0.000
    O2 0.0435(9) 0.0375(10) 0.0443(10) -0.0053(8) -0.0036(8) 0.0071(8)
    O3 0.0418(10) 0.0440(10) 0.0473(11) 0.0074(9) -0.0011(8) -0.0128(9)
    C1 0.0523(16) 0.075(2) 0.0287(12) -0.0107(16) -0.0043(13) 0.0145(14)
    C5 0.0509(17) 0.074(2) 0.063(2) 0.0052(16) 0.0121(15) -0.0312(18)
    C3 0.0643(19) 0.0293(13) 0.0690(19) -0.0036(14) -0.0141(17) 0.0033(13)
    C2 0.0533(16) 0.0567(18) 0.0450(16) -0.0140(14) -0.0026(13) 0.0209(14)
    C4 0.0602(19) 0.0411(16) 0.071(2) 0.0181(14) -0.0164(16) -0.0152(15)
    C6 0.0512(17) 0.094(3) 0.0336(15) -0.0055(17) 0.0081(13) -0.0204(16)
    O1W 0.0313(13) 0.079(2) 0.0484(15) 0.000 0.0028(12) 0.000
    O4 0.0467(15) 0.0683(18) 0.0267(13) 0.000 0.0027(11) 0.000
    O1 0.0423(14) 0.0581(16) 0.0203(11) 0.000 -0.0024(10) 0.000
    O2W 0.0542(12) 0.0543(12) 0.0582(12) 0.0080(10) 0.0028(10) 0.0049(10)
_geom_special_details
;
 All esds (except the esd in the dihedral angle between two l.s. planes)
 are estimated using the full covariance matrix.  The cell esds are taken
 into account individually in the estimation of esds in distances, angles
 and torsion angles; correlations between esds in cell parameters are only
 used when they are defined by crystal symmetry.  An approximate (isotropic)
 treatment of cell esds is used for estimating esds involving l.s. planes.
;
loop_
    _geom_bond_atom_site_label_1
    _geom_bond_atom_site_label_2
    _geom_bond_site_symmetry_2
    _geom_bond_distance
    _geom_bond_publ_flag
    Ba1 O1 . 2.770(2) ?
    Ba1 O1W . 2.772(3) ?
    Ba1 O3 . 2.8360(18) ?
    Ba1 O3 7_565 2.8360(18) ?
    Ba1 O4 . 2.841(2) ?
    Ba1 O2 7_565 2.8545(17) ?
    Ba1 O2 . 2.8545(17) ?
    Ba1 O2W . 2.970(2) ?
    Ba1 O2W 7_565 2.970(2) ?
    Ba1 Cl2 . 3.2831(10) ?
    O2 C2 . 1.431(3) ?
    O2 C3 . 1.431(3) ?
    O3 C5 . 1.424(3) ?
    O3 C4 . 1.427(3) ?
    C1 O1 . 1.429(3) ?
    C1 C2 . 1.488(4) ?
    C1 H1A . 0.9700 ?
    C1 H1B . 0.9700 ?
    C5 C6 . 1.476(4) ?
    C5 H5A . 0.9700 ?
    C5 H5B . 0.9700 ?
    C3 C4 . 1.488(4) ?
    C3 H3A . 0.9700 ?
    C3 H3B . 0.9700 ?
    C2 H2A . 0.9700 ?
    C2 H2B . 0.9700 ?
    C4 H4A . 0.9700 ?
    C4 H4B . 0.9700 ?
    C6 O4 . 1.427(3) ?
    C6 H6A . 0.9700 ?
    C6 H6B . 0.9700 ?
    O1W H1WA . 0.8201 ?
    O1W H1WB . 0.8201 ?
    O4 C6 7_565 1.427(3) ?
    O1 C1 7_565 1.429(3) ?
    O2W H2WA . 0.8200 ?
    O2W H2WB . 0.8200 ?
loop_
    _geom_angle_atom_site_label_1
    _geom_angle_atom_site_label_2
    _geom_angle_atom_site_label_3
    _geom_angle_site_symmetry_1
    _geom_angle_site_symmetry_3
    _geom_angle
    _geom_angle_publ_flag
    O1 Ba1 O1W . . 77.25(7) ?
    O1 Ba1 O3 . . 117.71(4) ?
    O1W Ba1 O3 . . 83.10(5) ?
    O1 Ba1 O3 . 7_565 117.71(4) ?
    O1W Ba1 O3 . 7_565 83.10(5) ?
    O3 Ba1 O3 . 7_565 117.60(8) ?
    O1 Ba1 O4 . . 154.72(7) ?
    O1W Ba1 O4 . . 77.47(8) ?
    O3 Ba1 O4 . . 58.80(4) ?
    O3 Ba1 O4 7_565 . 58.80(4) ?
    O1 Ba1 O2 . 7_565 58.95(4) ?
    O1W Ba1 O2 . 7_565 73.03(4) ?
    O3 Ba1 O2 . 7_565 156.08(5) ?
    O3 Ba1 O2 7_565 7_565 58.82(5) ?
    O4 Ba1 O2 . 7_565 112.86(4) ?
    O1 Ba1 O2 . . 58.95(4) ?
    O1W Ba1 O2 . . 73.03(4) ?
    O3 Ba1 O2 . . 58.82(5) ?
    O3 Ba1 O2 7_565 . 156.08(5) ?
    O4 Ba1 O2 . . 112.86(4) ?
    O2 Ba1 O2 7_565 . 113.65(7) ?
    O1 Ba1 O2W . . 79.48(6) ?
    O1W Ba1 O2W . . 139.52(5) ?
    O3 Ba1 O2W . . 79.04(5) ?
    O3 Ba1 O2W 7_565 . 137.30(5) ?
    O4 Ba1 O2W . . 121.05(6) ?
    O2 Ba1 O2W 7_565 . 120.55(5) ?
    O2 Ba1 O2W . . 66.62(5) ?
    O1 Ba1 O2W . 7_565 79.48(5) ?
    O1W Ba1 O2W . 7_565 139.52(5) ?
    O3 Ba1 O2W . 7_565 137.30(5) ?
    O3 Ba1 O2W 7_565 7_565 79.04(5) ?
    O4 Ba1 O2W . 7_565 121.05(6) ?
    O2 Ba1 O2W 7_565 7_565 66.62(5) ?
    O2 Ba1 O2W . 7_565 120.55(5) ?
    O2W Ba1 O2W . 7_565 65.46(8) ?
    O1 Ba1 Cl2 . . 131.15(5) ?
    O1W Ba1 Cl2 . . 151.60(6) ?
    O3 Ba1 Cl2 . . 82.30(4) ?
    O3 Ba1 Cl2 7_565 . 82.30(4) ?
    O4 Ba1 Cl2 . . 74.13(6) ?
    O2 Ba1 Cl2 7_565 . 118.48(4) ?
    O2 Ba1 Cl2 . . 118.48(4) ?
    O2W Ba1 Cl2 . . 60.12(4) ?
    O2W Ba1 Cl2 7_565 . 60.12(4) ?
    C2 O2 C3 . . 111.8(2) ?
    C2 O2 Ba1 . . 111.42(15) ?
    C3 O2 Ba1 . . 112.00(14) ?
    C5 O3 C4 . . 111.9(2) ?
    C5 O3 Ba1 . . 118.02(17) ?
    C4 O3 Ba1 . . 118.64(15) ?
    O1 C1 C2 . . 109.3(2) ?
    O1 C1 H1A . . 109.8 ?
    C2 C1 H1A . . 109.8 ?
    O1 C1 H1B . . 109.8 ?
    C2 C1 H1B . . 109.8 ?
    H1A C1 H1B . . 108.3 ?
    O3 C5 C6 . . 109.0(2) ?
    O3 C5 H5A . . 109.9 ?
    C6 C5 H5A . . 109.9 ?
    O3 C5 H5B . . 109.9 ?
    C6 C5 H5B . . 109.9 ?
    H5A C5 H5B . . 108.3 ?
    O2 C3 C4 . . 108.5(2) ?
    O2 C3 H3A . . 110.0 ?
    C4 C3 H3A . . 110.0 ?
    O2 C3 H3B . . 110.0 ?
    C4 C3 H3B . . 110.0 ?
    H3A C3 H3B . . 108.4 ?
    O2 C2 C1 . . 108.4(2) ?
    O2 C2 H2A . . 110.0 ?
    C1 C2 H2A . . 110.0 ?
    O2 C2 H2B . . 110.0 ?
    C1 C2 H2B . . 110.0 ?
    H2A C2 H2B . . 108.4 ?
    O3 C4 C3 . . 109.2(2) ?
    O3 C4 H4A . . 109.8 ?
    C3 C4 H4A . . 109.8 ?
    O3 C4 H4B . . 109.8 ?
    C3 C4 H4B . . 109.8 ?
    H4A C4 H4B . . 108.3 ?
    O4 C6 C5 . . 108.7(2) ?
    O4 C6 H6A . . 109.9 ?
    C5 C6 H6A . . 109.9 ?
    O4 C6 H6B . . 109.9 ?
    C5 C6 H6B . . 109.9 ?
    H6A C6 H6B . . 108.3 ?
    Ba1 O1W H1WA . . 108.7 ?
    Ba1 O1W H1WB . . 134.1 ?
    H1WA O1W H1WB . . 117.1 ?
    C6 O4 C6 . 7_565 113.1(3) ?
    C6 O4 Ba1 . . 112.90(16) ?
    C6 O4 Ba1 7_565 . 112.90(16) ?
    C1 O1 C1 7_565 . 111.9(3) ?
    C1 O1 Ba1 7_565 . 120.76(14) ?
    C1 O1 Ba1 . . 120.76(14) ?
    Ba1 O2W H2WA . . 111.2 ?
    Ba1 O2W H2WB . . 91.0 ?
    H2WA O2W H2WB . . 110.1 ?
loop_
    _geom_torsion_atom_site_label_1
    _geom_torsion_atom_site_label_2
    _geom_torsion_atom_site_label_3
    _geom_torsion_atom_site_label_4
    _geom_torsion_site_symmetry_1
    _geom_torsion_site_symmetry_2
    _geom_torsion_site_symmetry_3
    _geom_torsion_site_symmetry_4
    _geom_torsion
    _geom_torsion_publ_flag
    O1 Ba1 O2 C2 . . . . 28.83(15) ?
    O1W Ba1 O2 C2 . . . . 113.93(16) ?
    O3 Ba1 O2 C2 . . . . -153.90(17) ?
    O3 Ba1 O2 C2 7_565 . . . 117.76(18) ?
    O4 Ba1 O2 C2 . . . . -178.09(15) ?
    O2 Ba1 O2 C2 7_565 . . . 51.76(17) ?
    O2W Ba1 O2 C2 . . . . -62.78(15) ?
    O2W Ba1 O2 C2 7_565 . . . -24.09(16) ?
    Cl2 Ba1 O2 C2 . . . . -94.34(15) ?
    O1 Ba1 O2 C3 . . . . 154.96(19) ?
    O1W Ba1 O2 C3 . . . . -119.95(18) ?
    O3 Ba1 O2 C3 . . . . -27.77(16) ?
    O3 Ba1 O2 C3 7_565 . . . -116.12(19) ?
    O4 Ba1 O2 C3 . . . . -51.96(18) ?
    O2 Ba1 O2 C3 7_565 . . . 177.88(14) ?
    O2W Ba1 O2 C3 . . . . 63.35(17) ?
    O2W Ba1 O2 C3 7_565 . . . 102.04(17) ?
    Cl2 Ba1 O2 C3 . . . . 31.79(18) ?
    O1 Ba1 O3 C5 . . . . -143.25(18) ?
    O1W Ba1 O3 C5 . . . . -71.58(18) ?
    O3 Ba1 O3 C5 7_565 . . . 6.9(2) ?
    O4 Ba1 O3 C5 . . . . 7.92(18) ?
    O2 Ba1 O3 C5 7_565 . . . -67.9(2) ?
    O2 Ba1 O3 C5 . . . . -145.89(19) ?
    O2W Ba1 O3 C5 . . . . 144.92(18) ?
    O2W Ba1 O3 C5 7_565 . . . 111.38(18) ?
    Cl2 Ba1 O3 C5 . . . . 83.99(18) ?
    O1 Ba1 O3 C4 . . . . -2.7(2) ?
    O1W Ba1 O3 C4 . . . . 68.92(19) ?
    O3 Ba1 O3 C4 7_565 . . . 147.40(16) ?
    O4 Ba1 O3 C4 . . . . 148.4(2) ?
    O2 Ba1 O3 C4 7_565 . . . 72.6(2) ?
    O2 Ba1 O3 C4 . . . . -5.39(17) ?
    O2W Ba1 O3 C4 . . . . -74.58(18) ?
    O2W Ba1 O3 C4 7_565 . . . -108.12(18) ?
    Cl2 Ba1 O3 C4 . . . . -135.51(18) ?
    C4 O3 C5 C6 . . . . 178.0(2) ?
    Ba1 O3 C5 C6 . . . . -39.0(3) ?
    C2 O2 C3 C4 . . . . -175.3(2) ?
    Ba1 O2 C3 C4 . . . . 58.8(2) ?
    C3 O2 C2 C1 . . . . 175.6(2) ?
    Ba1 O2 C2 C1 . . . . -58.2(2) ?
    O1 C1 C2 O2 . . . . 60.2(3) ?
    C5 O3 C4 C3 . . . . 179.0(2) ?
    Ba1 O3 C4 C3 . . . . 36.3(3) ?
    O2 C3 C4 O3 . . . . -63.0(3) ?
    O3 C5 C6 O4 . . . . 63.5(3) ?
    C5 C6 O4 C6 . . . 7_565 173.19(18) ?
    C5 C6 O4 Ba1 . . . . -57.1(3) ?
    O1 Ba1 O4 C6 . . . . 115.07(19) ?
    O1W Ba1 O4 C6 . . . . 115.07(19) ?
    O3 Ba1 O4 C6 . . . . 25.60(18) ?
    O3 Ba1 O4 C6 7_565 . . . -155.5(2) ?
    O2 Ba1 O4 C6 7_565 . . . -179.65(18) ?
    O2 Ba1 O4 C6 . . . . 49.8(2) ?
    O2W Ba1 O4 C6 . . . . -25.8(2) ?
    O2W Ba1 O4 C6 7_565 . . . -104.06(19) ?
    Cl2 Ba1 O4 C6 . . . . -64.93(19) ?
    O1 Ba1 O4 C6 . . . 7_565 -115.07(19) ?
    O1W Ba1 O4 C6 . . . 7_565 -115.07(19) ?
    O3 Ba1 O4 C6 . . . 7_565 155.5(2) ?
    O3 Ba1 O4 C6 7_565 . . 7_565 -25.60(18) ?
    O2 Ba1 O4 C6 7_565 . . 7_565 -49.8(2) ?
    O2 Ba1 O4 C6 . . . 7_565 179.65(18) ?
    O2W Ba1 O4 C6 . . . 7_565 104.06(19) ?
    O2W Ba1 O4 C6 7_565 . . 7_565 25.8(2) ?
    Cl2 Ba1 O4 C6 . . . 7_565 64.93(19) ?
    C2 C1 O1 C1 . . . 7_565 175.28(16) ?
    C2 C1 O1 Ba1 . . . . -33.0(3) ?
    O1W Ba1 O1 C1 . . . 7_565 74.58(19) ?
    O3 Ba1 O1 C1 . . . 7_565 149.64(18) ?
    O3 Ba1 O1 C1 7_565 . . 7_565 -0.5(2) ?
    O4 Ba1 O1 C1 . . . 7_565 74.58(19) ?
    O2 Ba1 O1 C1 7_565 . . 7_565 -3.11(18) ?
    O2 Ba1 O1 C1 . . . 7_565 152.3(2) ?
    O2W Ba1 O1 C1 . . . 7_565 -138.8(2) ?
    O2W Ba1 O1 C1 7_565 . . 7_565 -72.05(19) ?
    Cl2 Ba1 O1 C1 . . . 7_565 -105.42(19) ?
    O1W Ba1 O1 C1 . . . . -74.58(19) ?
    O3 Ba1 O1 C1 . . . . 0.5(2) ?
    O3 Ba1 O1 C1 7_565 . . . -149.64(18) ?
    O4 Ba1 O1 C1 . . . . -74.58(19) ?
    O2 Ba1 O1 C1 7_565 . . . -152.3(2) ?
    O2 Ba1 O1 C1 . . . . 3.11(18) ?
    O2W Ba1 O1 C1 . . . . 72.05(19) ?
    O2W Ba1 O1 C1 7_565 . . . 138.8(2) ?
    Cl2 Ba1 O1 C1 . . . . 105.42(19) ?
loop_
    _geom_hbond_atom_site_label_D
    _geom_hbond_atom_site_label_H
    _geom_hbond_atom_site_label_A
    _geom_hbond_site_symmetry_A
    _geom_hbond_distance_DH
    _geom_hbond_distance_HA
    _geom_hbond_distance_DA
    _geom_hbond_angle_DHA
    O1W H1WA Cl1 6_657 0.82 2.66 3.450(3) 161
    O1W H1WB Cl2 6_656 0.82 2.41 3.216(3) 168
    O2W H2WA Cl1 . 0.82 2.38 3.180(2) 165
    O2W H2WB Cl2 . 0.82 2.44 3.144(2) 145
_iucr_refine_instructions_details
;
TITL 1 in Pnma
CELL 0.71073  14.9620  13.4157  10.3465  90.000  90.000  90.000
ZERR   4.00   0.0030   0.0027   0.0021   0.000   0.000   0.000
LATT  1
SYMM 0.5-X, -Y, 0.5+Z
SYMM -X, 0.5+Y, -Z
SYMM 0.5+X, 0.5-Y, 0.5-Z
SFAC C H  O CL BA
UNIT 48 120 36 8 4
L.S. 19
BOND $H
FMAP 2
PLAN 20
ACTA
CONF
dfix 0.82 0.002 o2w h2wa o1w h1wb o1w h1wa
dfix 1.65 0.002 h2WB o2w
EQIV $1 x+1/2, y, -z+3/2
EQIV $2 x+1/2, y, -z+1/2
HTAB O1W CL1_$1
HTAB O1W CL2_$2
HTAB O2W CL1
HTAB O2W CL2
WGHT    0.016100    1.678700
FVAR       0.23691
BA1   5    0.330567    0.250000    0.419356    10.50000    0.02773    0.02929 =
         0.02298    0.00000   -0.00053    0.00000
CL2   4    0.177087    0.250000    0.192580    10.50000    0.04590    0.06484 =
         0.04035    0.00000   -0.01224    0.00000
CL1   4    0.070942    0.250000    0.680798    10.50000    0.04441    0.05876 =
         0.04617    0.00000    0.00371    0.00000
O2    3    0.357641    0.071870    0.565137    11.00000    0.04337    0.03759 =
         0.04428    0.00698   -0.00352   -0.00521
O3    3    0.380582    0.069164    0.297204    11.00000    0.04184    0.04385 =
         0.04752   -0.01257   -0.00121    0.00726
C1    1    0.334025    0.161841    0.759117    11.00000    0.05215    0.07493 =
         0.02939    0.01459   -0.00492   -0.01058
AFIX  23
H1A   2    0.300889    0.163558    0.839666    11.00000   -1.20000
H1B   2    0.397225    0.158170    0.779462    11.00000   -1.20000
AFIX   0
C5    1    0.437363    0.074719    0.186789    11.00000    0.05115    0.07475 =
         0.06344   -0.03221    0.01265    0.00478
AFIX  23
H5A   2    0.432238    0.014056    0.136317    11.00000   -1.20000
H5B   2    0.499084    0.081870    0.213940    11.00000   -1.20000
AFIX   0
C3    1    0.340378   -0.015782    0.490184    11.00000    0.06389    0.02981 =
         0.06885    0.00373   -0.01421   -0.00425
AFIX  23
H3A   2    0.278517   -0.016486    0.462148    11.00000   -1.20000
H3B   2    0.351108   -0.074860    0.541958    11.00000   -1.20000
AFIX   0
C2    1    0.307073    0.072713    0.682339    11.00000    0.05311    0.05690 =
         0.04464    0.02051   -0.00260   -0.01428
AFIX  23
H2A   2    0.318607    0.012414    0.731309    11.00000   -1.20000
H2B   2    0.243696    0.075611    0.662957    11.00000   -1.20000
AFIX   0
C4    1    0.400738   -0.015262    0.376019    11.00000    0.06009    0.04148 =
         0.07110   -0.01599   -0.01678    0.01838
AFIX  23
H4A   2    0.462492   -0.012164    0.404275    11.00000   -1.20000
H4B   2    0.392669   -0.076035    0.326587    11.00000   -1.20000
AFIX   0
C6    1    0.410632    0.161393    0.107619    11.00000    0.05164    0.09360 =
         0.03269   -0.02029    0.00789   -0.00535
AFIX  23
H6A   2    0.445860    0.163496    0.028964    11.00000   -1.20000
H6B   2    0.348099    0.155862    0.083940    11.00000   -1.20000
AFIX   0
O1W   3    0.507586    0.250000    0.498726    10.50000    0.03135    0.07924 =
         0.04907    0.00000    0.00304    0.00000
AFIX   3
H1WA  2    0.509026    0.250000    0.577966    10.50000   -1.50000
H1WB  2    0.555686    0.250000    0.460716    10.50000   -1.50000
AFIX   0
O4    3    0.424746    0.250000    0.180792    10.50000    0.04676    0.06758 =
         0.02669    0.00000    0.00298    0.00000
O1    3    0.316223    0.250000    0.686282    10.50000    0.04241    0.05834 =
         0.01993    0.00000   -0.00259    0.00000
O2W   3    0.164874    0.130494    0.452135    11.00000    0.05208    0.05170 =
         0.06162    0.00291    0.00577    0.00672
H2WA  2    0.135266    0.152936    0.512109    11.00000   -1.50000
H2WB  2    0.149868    0.174448    0.304862    11.00000   -1.50000
HKLF 4
REM  1 in Pnma
REM R1 =  0.0270 for   2284 Fo > 4sig(Fo)  and  0.0306 for all   2478 data
REM    124 parameters refined using      4 restraints
END
WGHT      0.0162      1.6774
REM Highest difference peak  0.490,  deepest hole -0.777,  1-sigma level  0.071
Q1    1   0.3335  0.2500  0.1043  10.50000  0.05    0.49
Q2    1   0.1530  0.2500  0.0761  10.50000  0.05    0.44
Q3    1   0.1474  0.1601  0.3848  11.00000  0.05    0.41
Q4    1   0.1753  0.2500  0.8725  10.50000  0.05    0.34
Q5    1   0.1719  0.2500  0.5389  10.50000  0.05    0.33
Q6    1   0.3248  0.2107  0.7226  11.00000  0.05    0.32
Q7    1   0.3182  0.2500  0.6199  10.50000  0.05    0.31
Q8    1   0.2481  0.2500  0.8352  10.50000  0.05    0.29
Q9    1   0.1622  0.2008  0.2163  11.00000  0.05    0.24
Q10   1   0.0929  0.2500  0.5939  10.50000  0.05    0.24
Q11   1   0.0736  0.1974  0.6418  11.00000  0.05    0.24
Q12   1   0.0939  0.2500  0.7358  10.50000  0.05    0.24
Q13   1   0.1892  0.1137  0.6581  11.00000  0.05    0.23
Q14   1   0.3066  0.1142  0.1167  11.00000  0.05    0.23
Q15   1   0.0136  0.2500  0.7504  10.50000  0.05    0.22
Q16   1   0.3514  0.2500  0.3016  10.50000  0.05    0.22
Q17   1   0.2531  0.2500  0.3404  10.50000  0.05    0.22
Q18   1   0.5505  0.1129  0.3021  11.00000  0.05    0.22
Q19   1   0.5387  0.2176  0.0629  11.00000  0.05    0.22
Q20   1   0.1307  0.0845  0.4509  11.00000  0.05    0.22
;
data_global
_journal_date_recd_electronic     2012-01-24
_journal_date_accepted     2012-02-05
_journal_name_full     'Acta Crystallographica, Section E'
_journal_year     2012
_journal_volume     68
_journal_issue      3
_journal_page_first     m286
_journal_page_last     m286
_journal_paper_category     QM
_journal_paper_doi     10.1107/S1600536812004990
_journal_coeditor_code     HY2512
_publ_contact_author_name     'Zhao, Min-Min'
_publ_contact_author_address
;
Ordered Matter Science Research Center
College of Chemistry and Chemical Engineering
Southeast UniVersity
Nanjing 210096
People's Republic of China
;
_publ_contact_author_email     chemcrystal66@yahoo.com.cn
_publ_contact_author_fax     '862552090626'
_publ_contact_author_phone     '862552090626'
_publ_section_title
;
Triaquachlorido(18-crown-6)barium chloride
;
loop_
    _publ_author_name
    _publ_author_footnote
    _publ_author_address
    'Zhao, Min-Min' .
;
Ordered Matter Science Research Center
College of Chemistry and Chemical Engineering
Southeast University
Nanjing 210096
People's Republic of China
;
