# Supplementary material for: Triaqua­chlorido(18-crown-6)barium chloride
Source: Acta Crystallogr Sect E Struct Rep Online. 2012 Feb 10;68(Pt 3):m286. doi: 10.1107/S1600536812004990 (PMC3297242; doi:10.1107/S1600536812004990)
Supplement: Supplementary file 2 [file e-68-0m286-Isup2.hkl]

# 
# h,k,l, Fc-squared, Fo-squared, sigma(Fo-squared) and status flag 
# 
data_I
_shelx_title ' 1 in Pnma' 
_shelx_refln_list_code          4 
_shelx_F_calc_maximum      303.76 
_exptl_crystal_F_000      1056.00 
_reflns_d_resolution_high  0.7700 
 
loop_ 
 _symmetry_equiv_pos_as_xyz 
 'x, y, z' 
 '-x+1/2, -y, z+1/2' 
 '-x, y+1/2, -z' 
 'x+1/2, -y+1/2, -z+1/2' 
 '-x, -y, -z' 
 'x-1/2, y, -z-1/2' 
 'x, -y-1/2, z' 
 '-x-1/2, y-1/2, z-1/2' 
 
_cell_length_a    14.9620 
_cell_length_b    13.4157 
_cell_length_c    10.3465 
_cell_angle_alpha  90.000 
_cell_angle_beta   90.000 
_cell_angle_gamma  90.000 
 
_shelx_F_squared_multiplier     1.000 
 
loop_ 
 _refln_index_h 
 _refln_index_k 
 _refln_index_l 
 _refln_F_squared_calc 
 _refln_F_squared_meas 
 _refln_F_squared_sigma 
 _refln_observed_status 
   4   0   0    92268.32    88269.63    761.61 o 
   6   0   0    55795.23    55741.07    642.13 o 
   8   0   0    25120.71    24905.92    385.96 o 
  10   0   0     1877.52     2053.01     71.36 o 
  12   0   0    21642.68    21744.66    453.15 o 
  14   0   0     2431.88     2522.34    106.52 o 
  16   0   0        3.95       17.10     22.63 o 
  18   0   0     2563.88     2516.80    134.78 o 
   2   1   0    45289.09    41975.96    310.91 o 
   4   1   0    22292.28    22670.54    207.96 o 
   6   1   0      189.46      236.25     10.21 o 
   8   1   0     5748.61     5798.34     66.67 o 
  10   1   0     6606.39     7036.35     90.66 o 
  12   1   0      420.84      486.58     23.76 o 
  14   1   0     1976.22     2036.22     59.45 o 
  16   1   0     3036.38     2965.59     82.59 o 
  18   1   0        7.19       26.72     28.44 o 
   0   2   0    53457.96    50475.25    543.74 o 
   2   2   0     4395.06     4618.98     53.56 o 
   4   2   0      199.48      229.73     14.24 o 
   6   2   0    28142.56    28116.02    193.36 o 
   8   2   0    26908.69    27555.20    227.20 o 
  10   2   0      487.63      507.89     18.60 o 
  12   2   0    18949.80    18990.49    221.92 o 
  14   2   0     2489.76     2565.05     72.51 o 
  16   2   0        1.09       10.43     21.85 o 
  18   2   0     2140.13     2197.88     95.76 o 
   2   3   0      354.17      350.44      9.16 o 
   4   3   0    31985.93    31777.81    330.97 o 
   6   3   0      129.49      172.56     11.99 o 
   8   3   0     9032.96     8596.75     83.59 o 
  10   3   0     9507.48     9231.63    104.82 o 
  12   3   0      720.34      717.93     33.01 o 
  14   3   0     4810.16     4821.45    107.78 o 
  16   3   0     4259.26     4238.93    123.34 o 
  18   3   0        9.69       76.36     28.70 o 
   0   4   0    81438.94    79637.74    656.92 o 
   2   4   0     2211.36     2242.07     37.77 o 
   4   4   0     2547.10     2482.97     52.49 o 
   6   4   0    15588.97    15359.14    155.89 o 
   8   4   0    15045.30    14596.71    170.43 o 
  10   4   0      208.48      326.81     71.57 o 
  12   4   0    12247.18    12167.87    221.04 o 
  14   4   0     2169.88     2228.71     65.16 o 
  16   4   0        7.35       12.44     17.66 o 
  18   4   0     1770.63     1643.27     86.95 o 
   2   5   0    21446.26    21376.15    161.46 o 
   4   5   0    29210.31    28613.40    205.72 o 
   6   5   0      376.58      368.20     17.53 o 
   8   5   0    10706.28    10973.77    152.63 o 
  10   5   0     3612.57     3701.59     73.29 o 
  12   5   0       98.66      133.75     21.77 o 
  14   5   0      707.15      726.69     39.64 o 
  16   5   0     2464.57     2316.02     95.24 o 
  18   5   0       93.83       75.26     45.05 o 
   0   6   0    77989.84    77698.22    769.02 o 
   2   6   0     3683.45     3640.21     46.48 o 
   4   6   0     4887.47     5001.73     67.15 o 
   6   6   0    17720.62    17479.10    197.12 o 
   8   6   0     8299.54     8726.07    125.91 o 
  10   6   0     1004.43      973.26     61.93 o 
  12   6   0     5483.68     5563.90    114.12 o 
  14   6   0      953.28     1042.94     49.58 o 
  16   6   0      320.80      370.26     56.79 o 
  18   6   0     1300.77     1239.98     96.44 o 
   2   7   0     5256.54     5367.41     95.07 o 
   4   7   0    12162.80    12120.87    166.16 o 
   6   7   0        5.06        9.06     12.41 o 
   8   7   0     4388.34     4345.85     82.34 o 
  10   7   0     3037.93     3008.75     69.55 o 
  12   7   0      274.01      291.52     27.45 o 
  14   7   0     1334.32     1372.94     58.71 o 
  16   7   0     2193.51     2203.04    115.95 o 
   0   8   0    32012.66    32417.78    557.38 o 
   2   8   0     3537.49     3637.36     78.97 o 
   4   8   0     1561.98     1468.96     30.24 o 
   6   8   0    14387.10    14114.29    190.14 o 
   8   8   0    11570.58    11195.31    169.91 o 
  10   8   0      594.64      568.66     32.04 o 
  12   8   0    11503.96    11198.19    207.71 o 
  14   8   0     1719.09     1872.69     90.50 o 
  16   8   0      152.54      199.30     51.16 o 
   2   9   0       87.01      132.81     17.30 o 
   4   9   0     6159.72     6098.90    101.20 o 
   6   9   0      203.23      247.62     22.97 o 
   8   9   0     2629.10     2618.52     67.07 o 
  10   9   0     3027.28     2963.19     79.03 o 
  12   9   0      239.61      234.94     31.35 o 
  14   9   0     1396.79     1410.07     76.24 o 
  16   9   0     1528.58     1442.66     99.54 o 
   0  10   0    28431.97    27650.30    470.00 o 
   2  10   0     2564.61     2608.19     66.14 o 
   4  10   0     3227.39     3112.57     59.60 o 
   6  10   0     9205.05     9200.95    156.63 o 
   8  10   0     5005.91     4903.72    103.84 o 
  10  10   0      506.25      528.01     57.53 o 
  12  10   0     4901.91     5079.68    166.11 o 
  14  10   0      984.89      884.32    100.96 o 
   2  11   0    14683.48    14231.53    216.17 o 
   4  11   0     8097.87     7933.78    143.60 o 
   6  11   0      308.70      314.52     30.37 o 
   8  11   0     3556.26     3623.95     91.69 o 
  10  11   0     2237.93     2343.25     92.46 o 
  12  11   0      115.70       95.79     32.55 o 
  14  11   0      897.91      850.61     89.29 o 
   0  12   0    20773.51    19823.58    672.03 o 
   2  12   0     1382.78     1401.51     51.81 o 
   4  12   0     2387.92     2274.23     56.27 o 
   6  12   0     4510.44     4375.27    131.19 o 
   8  12   0     3219.80     3059.66    100.57 o 
  10  12   0      216.91      182.32     54.13 o 
  12  12   0     3090.76     2982.81    140.18 o 
  14  12   0      585.59      578.15     73.31 o 
   2  13   0     1195.14     1088.63     73.12 o 
   4  13   0     4075.79     4253.14    100.97 o 
   6  13   0      149.67      140.01     26.99 o 
   8  13   0     1893.93     1994.00     89.65 o 
  10  13   0     1940.69     1879.70     88.22 o 
  12  13   0       93.51      171.93     48.75 o 
   0  14   0     3170.85     3157.35    112.27 o 
   2  14   0      726.10      642.02     39.60 o 
   4  14   0      186.37      231.14     33.43 o 
   6  14   0     2514.02     2522.17     99.25 o 
   8  14   0     1860.62     1865.05     85.89 o 
  10  14   0      137.62      128.73     44.14 o 
   2  15   0     1533.62     1504.75     62.82 o 
   4  15   0     2209.71     2443.02    106.66 o 
   6  15   0        0.78      -22.27     25.48 o 
   8  15   0     1036.78     1058.79     80.69 o 
   0  16   0     4765.64     4685.97    210.10 o 
   2  16   0      616.45      603.74     54.41 o 
   4  16   0      740.57      797.13     66.44 o 
   6  16   0     1935.55     1967.46     97.88 o 
   2  17   0      780.36      701.72     88.86 o 
   4  17   0     1116.54     1041.11     86.99 o 
   2   0   1    13670.93    13963.96     77.82 o 
   3   0   1    54032.52    54839.60    549.73 o 
   4   0   1    46470.06    44281.81   1358.69 o 
   5   0   1    18975.69    19018.86    266.12 o 
   6   0   1      968.50     1029.15     21.49 o 
   7   0   1    15968.68    16436.75    141.18 o 
   8   0   1     1389.18     1627.42     82.04 o 
   9   0   1     5461.00     5535.63     79.06 o 
  10   0   1      907.60      922.12     30.08 o 
  11   0   1     3007.59     3044.70     54.85 o 
  12   0   1      545.50      493.69     22.98 o 
  13   0   1       76.82      107.38     17.45 o 
  14   0   1      396.08      408.62     24.51 o 
  15   0   1     2960.85     2806.64    110.11 o 
  16   0   1      159.72      158.88     28.44 o 
  17   0   1     1267.09     1286.26     66.93 o 
  18   0   1      112.03      122.19     32.87 o 
  19   0   1       63.09      173.23     45.21 o 
   2   1   1     1100.15     1210.76      5.82 o 
   3   1   1      771.47      716.50      6.32 o 
   4   1   1     3621.87     3725.50     28.12 o 
   5   1   1    29362.62    29509.65    286.55 o 
   6   1   1     6261.80     6378.99     74.78 o 
   7   1   1    16294.41    16363.07    104.83 o 
   8   1   1      775.43      690.07     16.61 o 
   9   1   1       25.11       65.12      8.41 o 
  10   1   1      168.21      198.26     11.36 o 
  11   1   1     6706.10     6731.59     69.81 o 
  12   1   1     2154.17     2164.89     34.02 o 
  13   1   1     3325.40     3266.54     45.30 o 
  14   1   1     1743.68     1646.58     31.71 o 
  15   1   1      274.29      318.54     28.78 o 
  16   1   1       72.98       74.20     16.81 o 
  17   1   1     1028.02     1066.99     44.05 o 
  18   1   1      695.87      722.00     41.01 o 
  19   1   1     1239.81     1260.87     60.81 o 
   1   2   1       31.18       47.14      3.43 o 
   2   2   1      351.35      394.32      4.76 o 
   3   2   1     5147.03     5410.37     25.11 o 
   4   2   1       48.19       86.47      4.95 o 
   5   2   1    24703.65    25065.86    188.59 o 
   6   2   1      705.36      713.54     10.96 o 
   7   2   1     3092.50     3031.94     31.85 o 
   8   2   1      627.73      651.14     15.56 o 
   9   2   1     8885.41     9037.12     78.63 o 
  10   2   1     3130.03     3200.90     35.87 o 
  11   2   1     5274.85     5359.37     57.70 o 
  12   2   1      650.74      640.08     18.20 o 
  13   2   1      120.51      143.29     13.00 o 
  14   2   1      795.13      824.02     28.64 o 
  15   2   1     3138.72     3099.65     58.11 o 
  16   2   1        7.34       23.34     12.47 o 
  17   2   1     1862.32     1855.23     51.09 o 
  18   2   1       21.07       17.97     19.03 o 
  19   2   1       51.40      182.66     74.11 o 
   0   3   1     4589.01     4568.96     41.49 o 
   1   3   1     5972.32     5796.72     31.90 o 
   2   3   1    18341.46    17738.33    150.48 o 
   3   3   1        1.13       19.81      4.69 o 
   4   3   1      377.24      375.12      6.12 o 
   5   3   1     2216.26     2208.89     21.40 o 
   6   3   1    17099.66    17276.58    123.26 o 
   7   3   1     8525.95     8502.33     59.72 o 
   8   3   1     2170.62     2185.27     31.54 o 
   9   3   1     1890.84     1954.63     23.74 o 
  10   3   1      110.48      157.95     18.64 o 
  11   3   1     4880.68     4737.71     48.38 o 
  12   3   1     2699.61     2669.22     42.23 o 
  13   3   1     3815.83     3746.50     59.79 o 
  14   3   1     1565.41     1643.33     38.88 o 
  15   3   1      290.16      314.76     22.11 o 
  16   3   1      274.57      293.20     22.93 o 
  17   3   1     1071.46     1000.20     40.13 o 
  18   3   1      280.71      312.32     38.74 o 
  19   3   1     1253.70     1157.10     64.36 o 
   1   4   1    24345.79    23645.12    123.76 o 
   2   4   1    11247.30    11138.31     62.98 o 
   3   4   1    46254.41    44338.53    270.36 o 
   4   4   1       53.16      108.06      9.98 o 
   5   4   1    15616.74    16000.92    158.77 o 
   6   4   1        3.92       25.43      9.51 o 
   7   4   1     6969.22     7116.26     59.97 o 
   8   4   1      741.91      726.40     14.41 o 
   9   4   1    11828.75    11870.63    102.90 o 
  10   4   1     2786.06     2695.48     36.74 o 
  11   4   1     6381.64     6189.10     82.94 o 
  12   4   1      412.52      391.14     32.88 o 
  13   4   1      527.01      536.84     23.44 o 
  14   4   1      980.28      957.42     32.66 o 
  15   4   1     4677.29     4701.95     78.92 o 
  16   4   1      116.25      125.40     17.67 o 
  17   4   1     1357.65     1426.86     46.65 o 
  18   4   1       12.87       57.88     23.12 o 
   0   5   1     7600.41     7752.46     71.67 o 
   1   5   1    14608.31    14790.37     90.43 o 
   2   5   1     2304.42     2208.90     23.54 o 
   3   5   1      134.75      131.38      9.40 o 
   4   5   1     2238.54     2278.44     24.46 o 
   5   5   1     7995.63     8118.02     93.79 o 
   6   5   1     7984.34     8125.91     94.71 o 
   7   5   1     5002.96     4797.45     60.78 o 
   8   5   1      544.61      516.55     16.41 o 
   9   5   1      273.33      313.61     14.64 o 
  10   5   1      449.70      479.67     24.12 o 
  11   5   1     3078.09     3060.35     48.88 o 
  12   5   1     1377.31     1337.74     37.94 o 
  13   5   1     2015.49     2021.69     43.93 o 
  14   5   1     1450.62     1438.11     37.50 o 
  15   5   1      131.58      137.23     18.40 o 
  16   5   1       18.74       25.44     16.19 o 
  17   5   1      471.55      515.93     37.31 o 
  18   5   1      889.16      849.71     51.22 o 
   1   6   1     8523.00     8551.71     61.35 o 
   2   6   1     5767.00     5926.08     50.15 o 
   3   6   1    26695.70    26565.77    155.89 o 
   4   6   1      511.87      570.56     14.51 o 
   5   6   1     8587.65     8510.55     70.07 o 
   6   6   1       24.41       51.61      7.49 o 
   7   6   1     5962.69     6148.20     70.08 o 
   8   6   1      759.87      853.78     24.36 o 
   9   6   1     5915.45     6092.14     71.29 o 
  10   6   1     1501.75     1534.08     32.53 o 
  11   6   1     2852.55     2854.60     48.41 o 
  12   6   1      469.04      507.34     22.03 o 
  13   6   1      135.28      159.67     17.27 o 
  14   6   1      319.73      361.80     23.06 o 
  15   6   1     2132.11     2096.75     55.78 o 
  16   6   1      362.42      404.63     32.20 o 
  17   6   1      880.40      895.92     50.27 o 
  18   6   1      146.99      152.91     34.40 o 
   0   7   1     6975.17     7083.58     83.68 o 
   1   7   1    18130.33    18371.39    123.31 o 
   2   7   1     3398.10     3260.73     54.72 o 
   3   7   1      159.46      189.08      8.93 o 
   4   7   1     1356.48     1335.85     18.61 o 
   5   7   1     9097.00     9021.84     97.85 o 
   6   7   1     7977.97     7565.62     66.12 o 
   7   7   1     7183.83     7127.77     78.12 o 
   8   7   1      975.03     1177.23     78.72 o 
   9   7   1      365.97      422.72     18.45 o 
  10   7   1      196.37      242.10     25.66 o 
  11   7   1     4125.46     4123.10     67.16 o 
  12   7   1     1786.87     1711.85     40.30 o 
  13   7   1     3160.45     3142.11     59.90 o 
  14   7   1     1378.16     1465.40     44.96 o 
  15   7   1       65.57      113.54     22.47 o 
  16   7   1       90.90       89.16     24.92 o 
  17   7   1      915.72      899.85     52.89 o 
   1   8   1     1763.92     1866.05     27.07 o 
   2   8   1     1683.02     1701.64     26.52 o 
   3   8   1     5667.42     5717.84     53.78 o 
   4   8   1       98.42      148.80      8.10 o 
   5   8   1     5369.08     5063.04     55.94 o 
   6   8   1      248.33      246.58     14.25 o 
   7   8   1      733.60      709.49     22.28 o 
   8   8   1      338.99      428.05     19.69 o 
   9   8   1     4221.60     4115.10     62.97 o 
  10   8   1     1935.80     1895.71     40.98 o 
  11   8   1     3345.51     3173.79     55.32 o 
  12   8   1       86.92      120.55     18.66 o 
  13   8   1      133.92      157.84     21.13 o 
  14   8   1      603.01      611.15     33.45 o 
  15   8   1     2409.28     2318.35     74.61 o 
  16   8   1       38.21       54.27     24.60 o 
  17   8   1      823.53      876.44     58.25 o 
   0   9   1     1923.50     1908.79     41.92 o 
   1   9   1     4448.01     4418.73     49.74 o 
   2   9   1     3466.07     3303.44     43.20 o 
   3   9   1      139.51      214.47     27.18 o 
   4   9   1      194.76      207.07     10.31 o 
   5   9   1     3069.04     3038.81     46.26 o 
   6   9   1     6090.70     6057.15     78.33 o 
   7   9   1     6122.30     5963.92     78.69 o 
   8   9   1      985.59      942.72     28.60 o 
   9   9   1      431.96      419.82     20.63 o 
  10   9   1      141.42      157.38     18.94 o 
  11   9   1     2794.00     2914.67     61.59 o 
  12   9   1     1188.89     1103.02     37.81 o 
  13   9   1     2069.14     2150.47     56.40 o 
  14   9   1      551.41      543.84     40.93 o 
  15   9   1      176.59      205.30     30.70 o 
  16   9   1       74.73       99.83     32.41 o 
   1  10   1     1130.30     1178.47     24.96 o 
   2  10   1     1294.25     1238.72     25.02 o 
   3  10   1     6443.93     6210.71     67.14 o 
   4  10   1        9.23      102.16     16.06 o 
   5  10   1     3637.27     3573.91     52.56 o 
   6  10   1        2.91       23.81     18.06 o 
   7  10   1     1664.21     1602.16     36.69 o 
   8  10   1      160.75      196.49     19.77 o 
   9  10   1     2979.05     2900.84     59.25 o 
  10  10   1      626.45      619.79     30.98 o 
  11  10   1     1146.51     1101.75     39.37 o 
  12  10   1       97.91      135.94     20.82 o 
  13  10   1       34.85       34.40     20.73 o 
  14  10   1      166.54      198.07     30.08 o 
  15  10   1     1099.42     1056.59     65.60 o 
   0  11   1     2359.82     2336.59     58.09 o 
   1  11   1     7462.07     7568.84     86.66 o 
   2  11   1      302.33      374.49     20.18 o 
   3  11   1       44.25       91.86     12.11 o 
   4  11   1      805.87      795.54     40.04 o 
   5  11   1     5131.68     5243.48     77.86 o 
   6  11   1     1011.17     1010.49     30.59 o 
   7  11   1     2924.71     2853.70     60.61 o 
   8  11   1       92.82      124.95     19.36 o 
   9  11   1        6.53       13.01     13.42 o 
  10  11   1        9.61       40.73     16.97 o 
  11  11   1     1444.86     1441.39     50.72 o 
  12  11   1      448.87      468.34     37.52 o 
  13  11   1     1121.87     1124.93     55.96 o 
  14  11   1      547.65      534.87     48.96 o 
   1  12   1     1756.50     1807.01     37.40 o 
   2  12   1     1297.20     1316.94     33.76 o 
   3  12   1     7770.68     7585.76    132.82 o 
   4  12   1       54.71      154.23     17.24 o 
   5  12   1     2504.77     2477.43     50.28 o 
   6  12   1        0.51        5.17     12.79 o 
   7  12   1     1551.08     1566.93     44.99 o 
   8  12   1       82.75      145.86     21.55 o 
   9  12   1     2922.67     3040.39     70.12 o 
  10  12   1      600.52      595.27     36.74 o 
  11  12   1     1013.66     1043.95     54.00 o 
  12  12   1       24.04       23.92     21.21 o 
  13  12   1      136.08      169.58     34.58 o 
  14  12   1      206.89      270.85     46.10 o 
   0  13   1      464.91      446.17     31.32 o 
   1  13   1     1043.33     1067.96     31.65 o 
   2  13   1      607.02      627.51     25.25 o 
   3  13   1       85.06       89.43     13.06 o 
   4  13   1       51.30       37.33     14.15 o 
   5  13   1      781.73      834.47     35.79 o 
   6  13   1     1575.52     1615.23     47.59 o 
   7  13   1     1753.28     1837.79     53.39 o 
   8  13   1      304.87      341.57     31.63 o 
   9  13   1      117.52      139.20     25.35 o 
  10  13   1       71.55       76.52     26.03 o 
  11  13   1      778.46      823.00     47.31 o 
  12  13   1      425.84      421.09     47.10 o 
   1  14   1      364.67      383.42     21.32 o 
   2  14   1      472.50      504.17     26.06 o 
   3  14   1     2150.47     2125.18     59.38 o 
   4  14   1      321.90      422.62     29.63 o 
   5  14   1     1350.10     1384.87     46.01 o 
   6  14   1       39.24       56.28     18.77 o 
   7  14   1      284.65      330.68     31.46 o 
   8  14   1      285.63      297.91     30.70 o 
   9  14   1     1556.40     1502.46     65.15 o 
  10  14   1      458.70      500.21     40.83 o 
  11  14   1      763.09      724.02     53.26 o 
   0  15   1      893.38      926.62     48.10 o 
   1  15   1     2131.29     2059.00     53.91 o 
   2  15   1      451.33      492.54     32.57 o 
   3  15   1       15.72       36.95     20.25 o 
   4  15   1      192.94      211.93     24.79 o 
   5  15   1     1280.30     1332.99     54.87 o 
   6  15   1      955.58      990.87     47.46 o 
   7  15   1     1265.55     1299.24     58.15 o 
   8  15   1      121.79      172.79     31.58 o 
   9  15   1       54.16       91.98     28.60 o 
   1  16   1      449.92      412.82     36.57 o 
   2  16   1      437.05      454.44     34.30 o 
   3  16   1     1744.83     1708.32     61.35 o 
   4  16   1       50.24      155.82     35.13 o 
   5  16   1      516.31      513.93     42.17 o 
   6  16   1        0.14        6.19     20.19 o 
   7  16   1      259.45      284.38     37.42 o 
   0  17   1      322.48      336.41     67.46 o 
   1  17   1     1010.05     1034.11     98.31 o 
   2  17   1      140.00      163.43     38.02 o 
   3  17   1        1.38       12.43     23.57 o 
   4  17   1       74.94      100.18     42.97 o 
   0   0   2      122.81       95.52     10.26 o 
   1   0   2     2791.72     2738.45     44.02 o 
   2   0   2     2186.04     2197.72     20.19 o 
   3   0   2     3118.67     3268.65     33.55 o 
   4   0   2      391.83      405.98     11.48 o 
   5   0   2    24979.71    25533.12    199.62 o 
   6   0   2    20154.93    20623.50    194.26 o 
   7   0   2     3901.56     4180.53    194.60 o 
   8   0   2      847.24      923.57     24.37 o 
   9   0   2     1108.51     1588.45    156.42 o 
  10   0   2     1824.86     1922.44     38.43 o 
  11   0   2      686.88      622.67     24.82 o 
  12   0   2     2300.82     2190.68     48.61 o 
  13   0   2     5549.02     5428.35     90.68 o 
  14   0   2      165.29      197.01     20.51 o 
  15   0   2      326.21      347.37     26.34 o 
  16   0   2      803.64      823.52     43.78 o 
  17   0   2     2547.39     2426.61     95.30 o 
  18   0   2      466.67      451.18     49.07 o 
  19   0   2     1123.50      977.71     95.13 o 
   1   1   2     2143.22     2410.38     14.40 o 
   2   1   2     1564.19     1771.48     14.38 o 
   3   1   2    17837.06    17894.40     98.41 o 
   4   1   2     2094.70     2163.72     18.35 o 
   5   1   2     7821.50     7920.53     71.07 o 
   6   1   2      108.86      133.24     11.08 o 
   7   1   2     1460.99     1588.25     21.23 o 
   8   1   2     1484.77     1503.21     20.91 o 
   9   1   2    11269.91    11109.08     90.88 o 
  10   1   2     4299.37     4301.17     47.87 o 
  11   1   2     3149.58     3285.03     66.73 o 
  12   1   2        0.47       -1.19      7.07 o 
  13   1   2      304.10      307.87     16.57 o 
  14   1   2      642.68      633.71     21.57 o 
  15   1   2     2577.93     2535.47     50.42 o 
  16   1   2      791.64      801.28     30.36 o 
  17   1   2     1870.31     1883.59     58.27 o 
  18   1   2       99.99      150.46     25.99 o 
  19   1   2       15.17       31.90     26.66 o 
   0   2   2      206.93      202.58      9.29 o 
   1   2   2     4482.17     4554.88     22.56 o 
   2   2   2      149.40      181.90      6.13 o 
   3   2   2     8739.40     8907.40     38.39 o 
   4   2   2      354.46      427.96     12.42 o 
   5   2   2    16806.40    16952.21     91.79 o 
   6   2   2     2875.27     3019.07     27.12 o 
   7   2   2    13421.90    13519.29    160.97 o 
   8   2   2      292.11      300.94     13.91 o 
   9   2   2      875.31     1004.43     61.94 o 
  10   2   2       64.24      108.31     11.25 o 
  11   2   2     2935.10     3013.14     37.98 o 
  12   2   2      393.32      409.68     15.36 o 
  13   2   2     2429.13     2523.05     38.90 o 
  14   2   2      674.61      647.32     23.28 o 
  15   2   2       89.58      141.44     18.28 o 
  16   2   2       22.54       49.17     18.44 o 
  17   2   2     1196.31     1218.54     43.79 o 
  18   2   2      617.64      558.46     40.31 o 
  19   2   2      695.46      625.99     50.71 o 
   1   3   2    24512.22    24538.05    125.54 o 
   2   3   2    30465.50    29788.17    291.40 o 
   3   3   2    38275.88    37784.32    178.46 o 
   4   3   2     9089.25     9126.69     58.08 o 
   5   3   2     7912.32     7824.07     46.57 o 
   6   3   2      347.05      334.03      8.60 o 
   7   3   2     1064.29     1151.73     15.52 o 
   8   3   2     2558.86     2495.79     25.87 o 
   9   3   2    18837.09    18987.00    128.97 o 
  10   3   2     6856.33     6750.28     85.13 o 
  11   3   2     3635.60     3767.09     58.78 o 
  12   3   2      153.90      182.47     13.62 o 
  13   3   2     1133.69     1189.93     31.09 o 
  14   3   2      405.11      406.30     22.20 o 
  15   3   2     2024.13     1979.08     46.22 o 
  16   3   2     1743.71     1725.68     45.85 o 
  17   3   2     1088.56     1171.27     47.84 o 
  18   3   2      240.83      332.00     35.58 o 
   0   4   2     1344.75     1304.78     20.64 o 
   1   4   2     6184.07     6140.96     37.64 o 
   2   4   2      483.59      493.10     12.33 o 
   3   4   2       42.16       56.19      5.55 o 
   4   4   2       14.21       28.87      4.91 o 
   5   4   2     8283.16     7980.16     47.91 o 
   6   4   2     6003.05     6067.56     40.44 o 
   7   4   2     2723.68     2743.11     29.39 o 
   8   4   2      275.40      267.19     12.09 o 
   9   4   2      106.89      125.67      8.76 o 
  10   4   2       85.79      108.79      9.43 o 
  11   4   2     1176.07     1161.31     25.57 o 
  12   4   2      718.24      667.05     25.23 o 
  13   4   2     3302.15     3345.00     65.40 o 
  14   4   2      450.61      419.01     26.14 o 
  15   4   2       33.76       66.65     19.72 o 
  16   4   2      157.15      195.28     26.47 o 
  17   4   2     1368.93     1330.77     50.64 o 
  18   4   2      627.06      637.53     43.59 o 
   1   5   2     6853.72     6716.02     47.98 o 
   2   5   2     9072.41     8841.40     87.98 o 
   3   5   2    17563.76    16892.69     95.67 o 
   4   5   2    12124.59    11777.48     69.53 o 
   5   5   2     2680.51     2675.64     23.06 o 
   6   5   2       16.97       25.29     10.38 o 
   7   5   2     1067.94     1159.95     43.85 o 
   8   5   2     5478.05     5308.62     54.53 o 
   9   5   2     9694.08     9492.31     95.54 o 
  10   5   2     6158.30     6068.09     72.61 o 
  11   5   2     3712.17     3711.14     54.98 o 
  12   5   2        7.93        2.29      8.38 o 
  13   5   2      579.06      600.34     27.02 o 
  14   5   2     1380.33     1399.12     41.38 o 
  15   5   2     2734.51     2718.34     69.39 o 
  16   5   2      996.59     1024.65     45.69 o 
  17   5   2     1271.88     1290.47     52.04 o 
  18   5   2       51.08       68.65     24.63 o 
   0   6   2      195.39      302.92     26.29 o 
   1   6   2      757.59      678.27     13.07 o 
   2   6   2      924.70      958.10     14.86 o 
   3   6   2      871.48      870.94     14.35 o 
   4   6   2        5.84       21.10      5.20 o 
   5   6   2     7416.77     7048.43     50.71 o 
   6   6   2     7078.08     7010.54     62.86 o 
   7   6   2     2461.11     2451.53     40.90 o 
   8   6   2      132.07      136.48      9.97 o 
   9   6   2      159.80      237.02     21.43 o 
  10   6   2      485.35      503.12     32.71 o 
  11   6   2      845.67      839.36     24.87 o 
  12   6   2     1152.37     1113.30     29.61 o 
  13   6   2     3232.62     2979.21     95.01 o 
  14   6   2      200.60      207.84     20.64 o 
  15   6   2      124.76      195.26     26.44 o 
  16   6   2      312.23      330.90     31.81 o 
  17   6   2     1241.03     1160.76     49.95 o 
  18   6   2      328.66      262.65     39.07 o 
   1   7   2     6231.11     6009.99     51.73 o 
   2   7   2     7138.12     7228.90     62.07 o 
   3   7   2    11775.61    11479.75     99.15 o 
   4   7   2     5103.73     5052.35     46.65 o 
   5   7   2     1602.87     1473.02     20.49 o 
   6   7   2       48.17       46.13      9.70 o 
   7   7   2      366.25      366.15     21.74 o 
   8   7   2     2375.38     2261.68     39.99 o 
   9   7   2     6406.04     6224.41    109.46 o 
  10   7   2     3728.01     3683.31     64.08 o 
  11   7   2     2977.18     2962.34     56.95 o 
  12   7   2        8.16       37.95     14.44 o 
  13   7   2      348.26      359.04     25.07 o 
  14   7   2      579.78      566.09     33.57 o 
  15   7   2     1940.07     1964.55     59.50 o 
  16   7   2      851.80      871.34     45.46 o 
  17   7   2      831.70      825.83     61.47 o 
   0   8   2     5222.49     5165.27     70.54 o 
   1   8   2     7667.98     7606.30     67.20 o 
   2   8   2     1055.84     1036.92     19.10 o 
   3   8   2      204.12      205.55     14.64 o 
   4   8   2      500.07      513.00     13.66 o 
   5   8   2     7957.17     8013.16    104.79 o 
   6   8   2     4949.23     4672.77     78.69 o 
   7   8   2     4975.77     4889.72     69.10 o 
   8   8   2       58.10       99.00     14.31 o 
   9   8   2       31.75       62.87     14.14 o 
  10   8   2      103.29      149.73     19.38 o 
  11   8   2     1812.68     1923.05     46.35 o 
  12   8   2      800.07      829.42     32.68 o 
  13   8   2     2297.23     2329.51     63.19 o 
  14   8   2      607.08      624.50     37.09 o 
  15   8   2        9.34       33.56     20.78 o 
  16   8   2       43.08       40.65     23.27 o 
  17   8   2      842.60      743.75     56.01 o 
   1   9   2     2658.83     2612.08     35.62 o 
   2   9   2     2035.83     1985.78     29.91 o 
   3   9   2     7834.54     7864.60     77.54 o 
   4   9   2      768.61      713.99     17.09 o 
   5   9   2     3272.77     3198.75     70.63 o 
   6   9   2      272.51      259.54     16.22 o 
   7   9   2      411.83      391.20     23.14 o 
   8   9   2      212.13      249.44     18.91 o 
   9   9   2     6678.35     6337.14     95.04 o 
  10   9   2     1691.61     1646.72     44.51 o 
  11   9   2     1146.60     1185.31     39.66 o 
  12   9   2      144.11      180.45     25.79 o 
  13   9   2      386.68      364.15     30.41 o 
  14   9   2       62.44       93.57     22.17 o 
  15   9   2      743.26      747.13     46.81 o 
  16   9   2      566.75      522.61     42.67 o 
   0  10   2      329.08      308.98     20.84 o 
   1  10   2     2277.21     2245.29     34.75 o 
   2  10   2      325.11      339.04     14.58 o 
   3  10   2      582.84      697.49     40.34 o 
   4  10   2       18.30       38.58     16.56 o 
   5  10   2     4630.00     4635.46     65.83 o 
   6  10   2     1775.42     1840.03     48.67 o 
   7  10   2     3076.39     3027.91     66.38 o 
   8  10   2        8.71       18.53     14.33 o 
   9  10   2      134.36      152.51     18.39 o 
  10  10   2       35.90       43.85     15.50 o 
  11  10   2      808.62      806.58     39.14 o 
  12  10   2      373.40      441.54     32.34 o 
  13  10   2     1244.55     1239.45     52.62 o 
  14  10   2      217.50      243.41     34.93 o 
  15  10   2      105.37      110.13     30.48 o 
   1  11   2     1947.36     2050.09     76.42 o 
   2  11   2     2338.49     2346.34     39.67 o 
   3  11   2     5326.08     5489.43     70.16 o 
   4  11   2     2171.93     2144.48     39.16 o 
   5  11   2      929.73      894.76     28.49 o 
   6  11   2        6.92        6.49     11.28 o 
   7  11   2      457.54      463.56     25.41 o 
   8  11   2     1499.00     1362.12     45.73 o 
   9  11   2     2773.07     2687.28     66.60 o 
  10  11   2     1573.76     1611.96     52.96 o 
  11  11   2     1222.68     1223.40     48.07 o 
  12  11   2       13.52       24.04     18.01 o 
  13  11   2      101.02      133.70     27.65 o 
  14  11   2      515.65      591.42     44.80 o 
   0  12   2      125.88      186.22     22.73 o 
   1  12   2     1125.66     1170.98     30.03 o 
   2  12   2      222.52      276.90     17.55 o 
   3  12   2      168.81      152.42     14.47 o 
   4  12   2       54.29       90.97     15.07 o 
   5  12   2     2192.17     2186.68     53.27 o 
   6  12   2     1225.94     1252.78     42.12 o 
   7  12   2     1338.26     1314.68     42.41 o 
   8  12   2        2.02        1.06     12.78 o 
   9  12   2        1.28       26.92     18.55 o 
  10  12   2      125.73      174.52     28.81 o 
  11  12   2      435.02      511.82     41.10 o 
  12  12   2      324.40      339.30     36.96 o 
  13  12   2     1243.80     1222.19     61.96 o 
   1  13   2      883.26     1003.09     34.41 o 
   2  13   2     1258.25     1283.00     34.19 o 
   3  13   2     3639.87     3647.18     72.72 o 
   4  13   2      689.50      813.34     37.23 o 
   5  13   2     1574.53     1548.86     48.58 o 
   6  13   2       36.73       54.28     18.48 o 
   7  13   2      305.76      267.26     26.17 o 
   8  13   2      362.82      387.97     32.93 o 
   9  13   2     3025.49     3007.13     83.05 o 
  10  13   2      866.82      924.59     54.76 o 
  11  13   2      667.00      668.27     48.10 o 
  12  13   2       29.14       39.13     24.27 o 
   0  14   2      484.07      507.15     34.24 o 
   1  14   2     1562.49     1594.98     45.64 o 
   2  14   2      127.22      139.02     19.70 o 
   3  14   2       94.17      114.49     21.61 o 
   4  14   2       70.53       90.96     20.20 o 
   5  14   2     1814.90     1778.11     52.81 o 
   6  14   2      463.10      532.58     32.80 o 
   7  14   2     1503.20     1488.24     54.58 o 
   8  14   2       34.34       24.66     22.12 o 
   9  14   2        7.63       11.25     19.66 o 
  10  14   2        2.48       77.30     31.41 o 
  11  14   2      508.62      549.92     44.01 o 
   1  15   2     1072.11     1025.21     43.56 o 
   2  15   2     1153.88     1225.26     45.51 o 
   3  15   2     2287.64     2370.84     63.98 o 
   4  15   2      709.22      729.91     38.64 o 
   5  15   2      363.24      396.75     32.42 o 
   6  15   2       21.20       37.23     22.10 o 
   7  15   2      120.17      180.60     31.21 o 
   8  15   2      351.41      451.20     44.02 o 
   9  15   2     1226.92     1217.28     63.20 o 
   0  16   2      330.27      457.44     79.89 o 
   1  16   2      805.71      778.98     47.06 o 
   2  16   2      197.09      278.71     30.28 o 
   3  16   2       11.34       17.27     20.32 o 
   4  16   2       64.19       49.88     24.44 o 
   5  16   2      846.59      857.80     55.28 o 
   6  16   2      674.70      816.21     53.37 o 
   7  16   2      661.89      651.18     48.85 o 
   1  17   2      184.90      124.93    100.48 o 
   2  17   2      189.80      281.45     46.98 o 
   3  17   2      747.08      861.17     65.17 o 
   1   0   3     4434.24     4460.33     67.76 o 
   2   0   3    21327.98    21667.94    177.15 o 
   3   0   3    15422.15    15957.27    122.03 o 
   4   0   3    26683.80    26777.33    298.91 o 
   5   0   3     2748.14     2755.72     37.04 o 
   6   0   3     2851.36     3104.99     44.11 o 
   7   0   3     1077.40     1151.25     23.08 o 
   8   0   3     5876.45     6051.73     74.51 o 
   9   0   3      334.97      358.75     21.38 o 
  10   0   3    15598.52    15747.68    176.71 o 
  11   0   3      312.95      293.99     20.68 o 
  12   0   3     2379.67     2340.90     52.84 o 
  13   0   3     2928.10     2819.06     61.47 o 
  14   0   3     4199.84     4012.22     80.98 o 
  15   0   3      411.71      411.97     29.39 o 
  16   0   3     4357.65     4099.09    112.74 o 
  17   0   3       39.29       12.61     28.56 o 
  18   0   3      116.13      144.45     57.19 o 
   0   1   3    52069.47    50673.02    500.46 o 
   1   1   3     1108.90     1168.68     11.05 o 
   2   1   3    10422.95    10206.85     79.60 o 
   3   1   3       51.54       65.37      3.75 o 
   4   1   3     6920.35     6930.31     42.07 o 
   5   1   3     2117.46     2113.12     20.18 o 
   6   1   3    20515.59    20796.22    125.93 o 
   7   1   3      513.39      510.11     12.43 o 
   8   1   3    10077.44    10507.71    182.73 o 
   9   1   3       26.97       57.80     13.77 o 
  10   1   3     1067.61     1083.45     21.06 o 
  11   1   3      236.31      243.24     13.14 o 
  12   1   3    10345.52    10272.17     99.41 o 
  13   1   3      376.14      363.39     17.72 o 
  14   1   3     2355.96     2336.26     42.33 o 
  15   1   3       38.23       59.60     13.76 o 
  16   1   3      385.43      374.70     23.81 o 
  17   1   3      145.99      164.44     24.78 o 
  18   1   3     1765.09     1747.45     77.81 o 
   1   2   3     4461.75     4720.64     29.91 o 
   2   2   3    37055.61    37720.36    176.32 o 
   3   2   3     5364.91     5646.40     38.25 o 
   4   2   3    35111.19    34168.76    206.90 o 
   5   2   3     4916.78     4967.10     42.79 o 
   6   2   3       39.27       67.38     11.26 o 
   7   2   3     1231.99     1206.80     16.78 o 
   8   2   3    15183.98    15236.47    106.40 o 
   9   2   3     1184.35     1221.59     21.23 o 
  10   2   3     9460.97     9783.77    101.14 o 
  11   2   3       29.37       39.62      8.30 o 
  12   2   3      367.61      348.11     15.60 o 
  13   2   3      234.09      250.35     20.64 o 
  14   2   3     2454.59     2371.88     47.55 o 
  15   2   3      250.53      263.55     21.24 o 
  16   2   3     3565.97     3532.88     72.36 o 
  17   2   3        3.45      -11.85     18.17 o 
  18   2   3      267.34      320.23     40.01 o 
   0   3   3    43933.94    43406.67    266.91 o 
   1   3   3      980.81     1030.32     11.62 o 
   2   3   3     3405.64     3361.71     22.60 o 
   3   3   3     2685.14     2702.04     38.53 o 
   4   3   3    10259.05    10183.88     91.55 o 
   5   3   3     2944.15     2883.25     38.31 o 
   6   3   3    12518.89    12577.84    110.45 o 
   7   3   3        5.85        7.42      4.29 o 
   8   3   3     1659.55     1605.66     21.86 o 
   9   3   3        6.95       31.27      9.74 o 
  10   3   3     1648.51     1706.69     25.24 o 
  11   3   3      479.80      517.17     19.65 o 
  12   3   3     4084.80     4108.87     55.49 o 
  13   3   3      277.06      319.89     18.92 o 
  14   3   3     1254.62     1348.38     41.71 o 
  15   3   3      304.52      281.03     27.45 o 
  16   3   3       67.14      100.79     21.67 o 
  17   3   3       48.01       63.96     21.93 o 
  18   3   3     1404.62     1433.20     71.88 o 
   1   4   3     2763.64     2840.86     24.32 o 
   2   4   3    29783.37    29813.39    161.92 o 
   3   4   3      743.25      790.98     12.44 o 
   4   4   3    31689.63    31339.45    168.05 o 
   5   4   3      264.76      287.97     17.55 o 
   6   4   3       29.24       42.27     10.34 o 
   7   4   3        3.13        6.37      5.09 o 
   8   4   3    12724.74    12533.24     88.02 o 
   9   4   3      106.96      135.94     14.98 o 
  10   4   3     8644.40     8566.00     85.37 o 
  11   4   3       54.19       72.70     11.18 o 
  12   4   3      639.00      636.67     20.93 o 
  13   4   3      874.16      851.24     26.49 o 
  14   4   3     2494.62     2533.24     61.95 o 
  15   4   3      143.59      143.82     21.94 o 
  16   4   3     3728.76     3797.57     86.66 o 
  17   4   3        0.29        9.96     16.40 o 
  18   4   3      161.09      199.05     30.15 o 
   0   5   3      986.96      881.34     23.75 o 
   1   5   3     1327.38     1443.52     16.90 o 
   2   5   3     4096.39     4207.39     40.04 o 
   3   5   3      236.42      237.51      9.43 o 
   4   5   3       56.49       95.45      6.65 o 
   5   5   3        0.82        9.04      4.52 o 
   6   5   3     8599.87     8418.54     71.81 o 
   7   5   3       21.06       45.92      6.26 o 
   8   5   3     5432.34     5114.29     86.85 o 
   9   5   3       11.59       13.48      7.01 o 
  10   5   3      370.68      429.59     25.41 o 
  11   5   3       20.81       22.24      9.29 o 
  12   5   3     4183.40     4147.86     70.39 o 
  13   5   3       32.55       29.60     15.20 o 
  14   5   3     1519.97     1523.83     48.21 o 
  15   5   3       26.75       44.80     18.33 o 
  16   5   3       59.68      103.58     22.83 o 
  17   5   3       59.17       92.67     23.40 o 
  18   5   3     1138.57     1107.80     55.17 o 
   1   6   3     1098.54     1011.51     14.94 o 
   2   6   3     1716.44     1423.04     26.37 o 
   3   6   3     6569.23     6845.82     59.51 o 
   4   6   3    21173.04    21126.21    155.55 o 
   5   6   3     1924.43     1889.10     30.33 o 
   6   6   3     2073.66     2058.35     31.53 o 
   7   6   3      586.05      640.40     38.41 o 
   8   6   3     7026.03     6982.46     87.37 o 
   9   6   3       21.52       82.22     23.40 o 
  10   6   3     7779.33     7656.96     99.58 o 
  11   6   3      101.46      108.66     15.50 o 
  12   6   3      792.79      771.55     33.01 o 
  13   6   3      947.52      925.24     38.95 o 
  14   6   3     1543.73     1517.12     51.27 o 
  15   6   3      186.34      216.97     25.72 o 
  16   6   3     2774.03     2734.81     75.63 o 
  17   6   3        6.30       -1.17     15.87 o 
   0   7   3    15283.52    14959.65    150.13 o 
   1   7   3      300.85      372.41     24.50 o 
   2   7   3     3825.09     3854.95     48.85 o 
   3   7   3      341.98      310.45     14.23 o 
   4   7   3     2513.03     2488.04     33.27 o 
   5   7   3     1349.60     1298.45     24.24 o 
   6   7   3     9489.58     9485.57     93.43 o 
   7   7   3      462.60      491.64     19.15 o 
   8   7   3     2853.00     2785.69     42.53 o 
   9   7   3       52.45       83.98     16.87 o 
  10   7   3      795.42      794.78     31.74 o 
  11   7   3       49.31       73.22     19.11 o 
  12   7   3     3612.77     3596.85     77.37 o 
  13   7   3      103.03      141.29     23.24 o 
  14   7   3     1140.32     1152.05     45.90 o 
  15   7   3       57.65      113.95     27.99 o 
  16   7   3       80.81       90.74     24.84 o 
  17   7   3       53.66       44.11     22.99 o 
   1   8   3      534.91      559.40     14.85 o 
   2   8   3    14747.22    14725.63    116.61 o 
   3   8   3      603.73      651.67     22.70 o 
   4   8   3    10388.27    10356.02    119.14 o 
   5   8   3      483.81      501.52     14.72 o 
   6   8   3       50.39       69.07     10.69 o 
   7   8   3      114.41      146.79     12.48 o 
   8   8   3     5459.40     5254.15     75.88 o 
   9   8   3      126.48      154.97     15.37 o 
  10   8   3     3474.78     3389.45     70.49 o 
  11   8   3       16.15       20.71     16.44 o 
  12   8   3      176.63      202.55     25.34 o 
  13   8   3       61.73       83.77     20.86 o 
  14   8   3     1059.79     1004.76     44.87 o 
  15   8   3      134.20      189.16     28.75 o 
  16   8   3     1768.17     1588.95     62.69 o 
   0   9   3    16621.41    17070.95    195.58 o 
   1   9   3      325.42      363.40     14.36 o 
   2   9   3     2841.43     2811.48     37.90 o 
   3   9   3      184.36      189.57      9.89 o 
   4   9   3     3584.39     3583.65     50.96 o 
   5   9   3      606.76      634.36     28.69 o 
   6   9   3     8955.14     8850.66    101.76 o 
   7   9   3        3.79       24.09      9.66 o 
   8   9   3     1878.34     1855.78     42.86 o 
   9   9   3       45.38       60.56     17.12 o 
  10   9   3     1225.71     1284.72     45.04 o 
  11   9   3      156.81      194.84     24.26 o 
  12   9   3     3249.75     3234.61     78.64 o 
  13   9   3      209.60      231.55     27.63 o 
  14   9   3      717.93      686.71     41.93 o 
  15   9   3       92.59      107.63     26.32 o 
  16   9   3       86.70      100.54     30.04 o 
   1  10   3      234.14      235.54     12.80 o 
   2  10   3     5834.83     5485.75     67.44 o 
   3  10   3      930.51      989.33     26.99 o 
   4  10   3     8485.00     8334.10    107.00 o 
   5  10   3      624.87      624.71     23.53 o 
   6  10   3      102.74      155.28     14.83 o 
   7  10   3      319.03      288.99     21.54 o 
   8  10   3     4032.22     3996.12     82.68 o 
   9  10   3       33.84       86.16     22.56 o 
  10  10   3     4092.48     4014.73     86.88 o 
  11  10   3        0.35      127.81     49.90 o 
  12  10   3      254.61      282.74     30.20 o 
  13  10   3      228.52      275.85     32.00 o 
  14  10   3     1275.92     1210.83     54.48 o 
  15  10   3       48.41      111.33     39.07 o 
   0  11   3     5817.16     5881.54    110.13 o 
   1  11   3        8.22       51.45     13.02 o 
   2  11   3     1556.00     1495.72     29.86 o 
   3  11   3       99.63      113.96     14.34 o 
   4  11   3      694.50      712.08     26.12 o 
   5  11   3      202.18      225.89     18.19 o 
   6  11   3     3766.68     3840.72     71.47 o 
   7  11   3      204.47      267.56     23.03 o 
   8  11   3     2312.89     2349.12     62.68 o 
   9  11   3       18.99       53.75     20.37 o 
  10  11   3      110.82      161.08     25.42 o 
  11  11   3      138.72      178.45     26.74 o 
  12  11   3     2878.62     2899.76     80.53 o 
  13  11   3       28.48       25.03     23.57 o 
  14  11   3      958.86      920.89     56.25 o 
   1  12   3      242.24      251.99     15.91 o 
   2  12   3     4544.53     4441.32     67.75 o 
   3  12   3       88.35      171.34     16.44 o 
   4  12   3     5778.02     5635.03     92.43 o 
   5  12   3       89.84       99.01     15.93 o 
   6  12   3      197.74      207.22     20.54 o 
   7  12   3        5.77       48.95     29.67 o 
   8  12   3     2433.74     2456.89     68.43 o 
   9  12   3      106.24      168.74     26.73 o 
  10  12   3     3475.77     3425.25     89.08 o 
  11  12   3       13.99        5.65     18.68 o 
  12  12   3      244.79      273.48     35.91 o 
  13  12   3      210.11      195.44     32.72 o 
   0  13   3     4259.22     4369.58     92.04 o 
   1  13   3        1.08       11.23     11.72 o 
   2  13   3      962.01      929.65     30.78 o 
   3  13   3        9.92       29.39     14.11 o 
   4  13   3      710.07      705.13     33.56 o 
   5  13   3       25.26       46.99     17.44 o 
   6  13   3     2763.10     2715.86     69.00 o 
   7  13   3        9.32       38.25     19.67 o 
   8  13   3      943.78      960.58     45.49 o 
   9  13   3        6.32       47.26     21.67 o 
  10  13   3      280.33      285.59     33.45 o 
  11  13   3       64.69      100.75     29.95 o 
  12  13   3     1187.43     1183.84     60.07 o 
   1  14   3       99.58      229.07     37.10 o 
   2  14   3     3767.31     3737.59     72.04 o 
   3  14   3        7.53       59.46     18.55 o 
   4  14   3     3247.06     3236.78     76.06 o 
   5  14   3       52.26       84.11     28.90 o 
   6  14   3        3.99       -0.43     14.69 o 
   7  14   3       34.64       38.88     20.65 o 
   8  14   3     1820.49     1870.60     66.82 o 
   9  14   3        7.76       -0.43     16.04 o 
  10  14   3     1230.89     1217.06     65.04 o 
   0  15   3     3212.42     3144.56    102.27 o 
   1  15   3       44.35       82.00     22.23 o 
   2  15   3      572.30      662.15     37.89 o 
   3  15   3       82.77      112.09     30.14 o 
   4  15   3      713.18      767.39     41.86 o 
   5  15   3      161.14      218.02     31.56 o 
   6  15   3     1738.10     1665.66     61.63 o 
   7  15   3       70.40       80.01     28.66 o 
   8  15   3      437.27      437.66     43.15 o 
   1  16   3        2.09       -9.57     21.71 o 
   2  16   3      810.79      759.54     47.68 o 
   3  16   3       57.45       72.20     29.86 o 
   4  16   3     1459.30     1462.24     69.25 o 
   5  16   3       14.58       14.10     23.91 o 
   6  16   3       69.47       64.89     29.83 o 
   0   0   4     1063.71     1044.50     25.07 o 
   1   0   4    45205.40    44413.78    287.71 o 
   2   0   4       62.12       95.41      7.09 o 
   3   0   4      254.23      288.58     10.45 o 
   4   0   4     1004.02     1016.65     20.03 o 
   5   0   4     3717.67     3572.30     48.21 o 
   6   0   4      796.39      926.61     21.74 o 
   7   0   4    39087.29    38950.50    362.06 o 
   8   0   4     1892.72     1880.71     37.46 o 
   9   0   4     8172.66     8168.44    103.69 o 
  10   0   4        8.40       34.71     15.92 o 
  11   0   4    11120.57    10966.09    144.63 o 
  12   0   4      762.27      710.55     30.53 o 
  13   0   4     6566.29     6512.39    110.48 o 
  14   0   4      325.06      333.25     26.52 o 
  15   0   4      544.89      636.44     35.99 o 
  16   0   4       66.85      147.61     44.28 o 
  17   0   4      380.00      361.24     62.38 o 
  18   0   4       48.87       87.56     47.69 o 
   1   1   4       76.11      104.78      9.85 o 
   2   1   4     4755.47     4721.93     45.18 o 
   3   1   4     5849.88     5550.27     36.66 o 
   4   1   4     2744.54     2804.78     23.12 o 
   5   1   4     6960.43     7195.92     50.02 o 
   6   1   4       91.80      101.87      6.43 o 
   7   1   4      705.45      670.62     13.89 o 
   8   1   4     1507.02     1491.86     21.95 o 
   9   1   4     4949.74     5068.55     57.30 o 
  10   1   4     1920.63     1847.33     30.74 o 
  11   1   4     1973.90     2015.13     34.68 o 
  12   1   4      152.84      167.80     12.71 o 
  13   1   4       73.04      101.96     13.67 o 
  14   1   4      969.87      982.42     26.33 o 
  15   1   4     2297.23     2177.14     52.32 o 
  16   1   4      358.64      396.21     36.87 o 
  17   1   4      616.48      584.35     45.67 o 
  18   1   4       30.63       48.30     30.78 o 
   0   2   4     3540.04     3511.41     44.66 o 
   1   2   4    42410.01    42051.50    204.21 o 
   2   2   4     3191.81     3401.69     45.90 o 
   3   2   4     2318.52     2492.61     36.89 o 
   4   2   4     2045.19     2155.88     33.81 o 
   5   2   4    16832.48    17031.38    112.13 o 
   6   2   4     2352.25     2279.28     28.43 o 
   7   2   4    13835.54    13824.24    109.26 o 
   8   2   4     1705.05     1695.06     24.18 o 
   9   2   4     1280.71     1274.55     21.23 o 
  10   2   4      803.71      812.31     18.73 o 
  11   2   4     6544.99     6500.70     68.73 o 
  12   2   4      803.71      795.48     20.81 o 
  13   2   4     4622.42     4566.97     69.71 o 
  14   2   4      273.99      242.54     21.96 o 
  15   2   4      360.81      439.62     32.69 o 
  16   2   4       30.70       52.30     17.58 o 
  17   2   4      286.09      287.05     33.63 o 
  18   2   4      214.67      285.98     46.15 o 
   1   3   4     4306.06     4764.56     36.66 o 
   2   3   4     3929.39     3954.27     28.56 o 
   3   3   4    30250.13    30976.51    267.27 o 
   4   3   4     2199.97     2315.88     28.16 o 
   5   3   4     1514.56     1427.87     17.66 o 
   6   3   4       13.24       29.02      6.00 o 
   7   3   4    11099.28    11055.79    110.93 o 
   8   3   4     1383.77     1349.69     22.99 o 
   9   3   4     3629.17     3511.85     42.30 o 
  10   3   4      713.32      683.68     20.05 o 
  11   3   4      665.06      624.52     17.96 o 
  12   3   4      254.35      278.52     18.30 o 
  13   3   4      259.25      262.36     17.87 o 
  14   3   4      494.82      512.41     32.69 o 
  15   3   4     3130.61     3047.67     72.66 o 
  16   3   4      616.62      590.87     33.15 o 
  17   3   4      494.39      541.91     40.83 o 
  18   3   4       51.82       86.38     30.17 o 
   0   4   4     4727.71     4774.95     52.86 o 
   1   4   4    30583.61    30808.63    170.29 o 
   2   4   4     1352.00     1377.80     23.05 o 
   3   4   4     1347.40     1359.20     22.43 o 
   4   4   4     2177.99     2208.46     30.06 o 
   5   4   4     7387.27     7441.25     70.95 o 
   6   4   4     1260.31     1253.93     22.78 o 
   7   4   4    11865.36    11868.29    107.99 o 
   8   4   4     1379.56     1367.46     27.90 o 
   9   4   4     2159.86     2073.82     36.18 o 
  10   4   4      214.79      215.95     17.81 o 
  11   4   4     5352.39     5123.64     77.74 o 
  12   4   4      783.90      769.30     29.86 o 
  13   4   4     4285.65     4255.98     82.91 o 
  14   4   4      622.80      640.66     33.65 o 
  15   4   4      295.21      290.14     29.23 o 
  16   4   4       41.12       62.11     20.81 o 
  17   4   4      271.25      254.70     32.82 o 
  18   4   4      282.16      330.61     57.93 o 
   1   5   4     1763.06     1844.19     21.23 o 
   2   5   4     1827.95     1843.61     24.30 o 
   3   5   4    11063.30    10960.17     80.63 o 
   4   5   4     5981.19     6216.82     63.60 o 
   5   5   4     7991.47     8032.48     78.57 o 
   6   5   4      190.71      220.51     13.65 o 
   7   5   4      398.12      418.25     15.90 o 
   8   5   4     3603.97     3540.69     50.57 o 
   9   5   4     7716.42     7745.89     99.95 o 
  10   5   4     1543.07     1554.64     38.75 o 
  11   5   4     3450.83     3550.24     81.19 o 
  12   5   4       20.40       16.70     14.47 o 
  13   5   4      234.73      251.42     25.51 o 
  14   5   4      681.75      679.24     37.09 o 
  15   5   4     2838.15     2865.77     72.76 o 
  16   5   4      445.37      482.80     41.08 o 
  17   5   4      556.22      633.30     40.41 o 
   0   6   4     2392.49     2608.18     70.06 o 
   1   6   4    19397.11    19577.62    131.94 o 
   2   6   4     3487.85     3752.81     42.71 o 
   3   6   4       30.16       60.81      9.04 o 
   4   6   4      640.43      637.04     13.91 o 
   5   6   4     1721.48     1722.27     29.39 o 
   6   6   4     4485.47     4508.06     59.07 o 
   7   6   4    16092.39    15547.31    225.44 o 
   8   6   4     2016.10     2049.94     42.75 o 
   9   6   4     5261.60     5179.98     78.17 o 
  10   6   4     1191.64     1194.87     34.98 o 
  11   6   4     5594.19     5488.41     96.94 o 
  12   6   4     1040.75     1077.15     41.36 o 
  13   6   4     4303.86     4330.07     90.99 o 
  14   6   4      239.28      329.15     33.47 o 
  15   6   4      319.24      366.85     31.62 o 
  16   6   4       31.33       67.74     22.42 o 
  17   6   4      239.45      228.59     31.22 o 
   1   7   4     1691.13     1740.86     23.28 o 
   2   7   4     2575.33     2587.60     27.82 o 
   3   7   4     8491.84     8631.77     80.49 o 
   4   7   4     2200.85     2110.30     29.94 o 
   5   7   4     2256.72     2199.26     31.02 o 
   6   7   4       10.70       14.74     13.81 o 
   7   7   4     1407.26     1413.96     34.93 o 
   8   7   4     1497.38     1449.74     35.84 o 
   9   7   4     2740.08     2833.29     55.06 o 
  10   7   4      992.08      980.21     35.95 o 
  11   7   4     1116.72     1129.17     39.85 o 
  12   7   4       89.88       89.92     19.87 o 
  13   7   4       68.87      141.81     23.71 o 
  14   7   4      445.38      482.70     34.08 o 
  15   7   4     1716.77     1704.00     60.98 o 
  16   7   4      468.61      485.00     38.20 o 
   0   8   4     1824.28     1972.13     53.93 o 
   1   8   4    23135.19    23102.14    164.44 o 
   2   8   4      218.00      226.81     13.64 o 
   3   8   4     1108.17     1161.05     24.72 o 
   4   8   4      756.63      779.14     19.56 o 
   5   8   4    10986.26    10876.36    144.17 o 
   6   8   4      243.65      306.64     20.77 o 
   7   8   4     7161.35     7152.47    100.03 o 
   8   8   4      529.84      575.92     25.03 o 
   9   8   4      215.53      215.02     21.29 o 
  10   8   4       59.48       74.43     19.73 o 
  11   8   4     3802.01     3733.97     81.93 o 
  12   8   4      359.77      362.76     31.90 o 
  13   8   4     2751.56     2764.82     73.02 o 
  14   8   4      275.18      339.81     33.68 o 
  15   8   4      139.18      162.73     27.61 o 
  16   8   4        8.09       10.69     21.67 o 
   1   9   4      661.61      590.04     16.34 o 
   2   9   4     1950.77     1907.08     33.82 o 
   3   9   4     6166.82     6014.29     70.48 o 
   4   9   4     2203.01     2065.08     35.15 o 
   5   9   4      857.34      857.35     23.32 o 
   6   9   4        8.03       29.20     13.29 o 
   7   9   4     2369.16     2383.92     51.32 o 
   8   9   4     1286.17     1277.34     42.66 o 
   9   9   4     1531.07     1504.79     48.82 o 
  10   9   4      803.03      836.70     39.64 o 
  11   9   4      509.52      541.11     34.83 o 
  12   9   4       35.27       81.09     21.82 o 
  13   9   4       81.60      102.39     25.07 o 
  14   9   4      340.37      435.60     35.58 o 
  15   9   4     1355.14     1396.43     62.07 o 
   0  10   4     1078.16     1137.27     33.66 o 
   1  10   4     8316.47     7945.28     84.72 o 
   2  10   4      592.97      628.10     21.75 o 
   3  10   4       19.51       22.62     10.19 o 
   4  10   4      286.72      326.56     27.61 o 
   5  10   4     2854.62     2866.56     54.70 o 
   6  10   4      786.78      848.36     31.92 o 
   7  10   4     6404.19     6418.75     99.69 o 
   8  10   4      510.45      485.76     31.93 o 
   9  10   4     1055.57     1033.85     41.00 o 
  10  10   4       89.98      103.87     22.78 o 
  11  10   4     2731.00     2737.02     75.11 o 
  12  10   4      368.67      402.94     33.27 o 
  13  10   4     2367.01     2326.79     71.95 o 
  14  10   4      154.13      199.11     31.28 o 
   1  11   4      315.68      336.59     18.54 o 
   2  11   4      625.15      637.13     24.13 o 
   3  11   4     3210.39     3271.66     52.43 o 
   4  11   4      426.66      428.16     19.78 o 
   5  11   4     2551.04     2508.39     60.74 o 
   6  11   4       14.07       98.03     32.88 o 
   7  11   4      244.61      273.83     26.76 o 
   8  11   4      116.91      142.60     23.60 o 
   9  11   4     2689.48     2651.49     72.20 o 
  10  11   4      423.40      498.18     37.33 o 
  11  11   4     1074.47     1023.43     47.62 o 
  12  11   4      117.33      152.56     27.19 o 
  13  11   4       80.53      124.06     29.61 o 
   0  12   4      871.67      862.47     45.91 o 
   1  12   4     4006.64     3821.68     60.82 o 
   2  12   4      157.14      207.60     18.10 o 
   3  12   4        1.32        3.60      9.00 o 
   4  12   4      198.36      201.82     19.49 o 
   5  12   4     1021.25     1070.63     41.96 o 
   6  12   4      236.61      316.77     27.92 o 
   7  12   4     3745.01     3621.95     83.04 o 
   8  12   4      362.35      417.16     34.54 o 
   9  12   4      666.46      688.58     41.46 o 
  10  12   4       47.98       67.46     23.46 o 
  11  12   4     1302.68     1189.57     56.02 o 
  12  12   4      347.92      382.69     37.47 o 
   1  13   4      539.15      480.05     26.25 o 
   2  13   4      519.36      537.88     25.17 o 
   3  13   4     3281.85     3187.11     68.46 o 
   4  13   4      654.48      640.36     33.16 o 
   5  13   4      792.10      793.13     38.76 o 
   6  13   4        3.76        7.85     16.62 o 
   7  13   4      802.68      864.68     41.51 o 
   8  13   4      559.05      603.34     39.15 o 
   9  13   4     1168.89     1230.53     53.94 o 
  10  13   4      306.73      304.04     35.51 o 
  11  13   4      309.57      295.81     36.59 o 
   0  14   4      688.66      810.61     52.07 o 
   1  14   4     3288.25     3177.32     67.61 o 
   2  14   4      182.81      213.66     25.75 o 
   3  14   4      112.41      137.70     23.89 o 
   4  14   4      189.19      203.73     26.05 o 
   5  14   4     1914.58     1977.85     63.60 o 
   6  14   4      437.79      524.13     39.12 o 
   7  14   4     1305.41     1296.07     54.79 o 
   8  14   4      128.97      152.32     27.33 o 
   9  14   4       24.54       28.70     22.10 o 
  10  14   4       64.72      117.01     33.49 o 
   1  15   4      270.26      237.04     29.17 o 
   2  15   4      332.94      385.99     40.12 o 
   3  15   4     1757.09     1815.13     69.31 o 
   4  15   4      239.79      217.59     33.75 o 
   5  15   4      427.64      456.90     41.96 o 
   6  15   4        0.10       29.30     24.51 o 
   7  15   4      442.71      452.10     43.98 o 
   8  15   4       86.97      198.49     38.67 o 
   0  16   4      298.95      368.49     82.73 o 
   1  16   4     1456.56     1447.07     75.40 o 
   2  16   4      111.36      113.33     36.94 o 
   3  16   4        3.32        4.05     17.99 o 
   4  16   4       48.66       91.03     29.76 o 
   5  16   4      637.75      662.11     53.04 o 
   1   0   5     2399.50     2437.74     34.31 o 
   2   0   5      349.99      467.57     17.75 o 
   3   0   5     1517.61     1390.95     25.04 o 
   4   0   5     8837.28     8926.31     97.36 o 
   5   0   5       11.87       17.23      6.22 o 
   6   0   5      849.44      803.47     22.35 o 
   7   0   5       10.35       37.43     22.71 o 
   8   0   5     1147.49     1142.42     30.76 o 
   9   0   5     9481.65     9214.69    130.13 o 
  10   0   5      735.13      690.77     29.72 o 
  11   0   5      255.89      279.85     19.67 o 
  12   0   5     1215.72     1138.22     37.34 o 
  13   0   5     1737.41     1644.06     53.82 o 
  14   0   5      113.93      156.63     25.65 o 
  15   0   5     1112.37     1102.56     64.84 o 
  16   0   5     1121.04      968.81     80.04 o 
  17   0   5      346.92      345.04     63.99 o 
  18   0   5       63.90       44.02     47.11 o 
   0   1   5     8311.46     8534.71     85.06 o 
   1   1   5    10865.29    10820.61     75.00 o 
   2   1   5     1850.89     1884.00     20.91 o 
   3   1   5      885.82      891.72     13.14 o 
   4   1   5      626.58      599.63     10.66 o 
   5   1   5    11521.58    11495.49     76.56 o 
   6   1   5     4380.97     4359.18     70.84 o 
   7   1   5    14173.30    13893.25    100.31 o 
   8   1   5     2277.96     2197.20     39.24 o 
   9   1   5       11.30       24.91      7.47 o 
  10   1   5      298.94      322.96     15.69 o 
  11   1   5     3439.86     3375.64     48.87 o 
  12   1   5     1974.68     1958.43     39.64 o 
  13   1   5     4379.76     4311.20     67.98 o 
  14   1   5      599.32      564.75     26.54 o 
  15   1   5      220.89      217.52     24.13 o 
  16   1   5       17.51       12.66     19.34 o 
  17   1   5      904.88      972.94     86.89 o 
  18   1   5      602.71      557.74     85.93 o 
   1   2   5     3205.35     3198.78     29.21 o 
   2   2   5     5304.52     5454.60     41.71 o 
   3   2   5    11360.35    11793.21     89.14 o 
   4   2   5     7964.16     7914.57     69.26 o 
   5   2   5      201.98      223.30      9.50 o 
   6   2   5       60.42       69.50      8.08 o 
   7   2   5      229.62      253.55     14.93 o 
   8   2   5     2688.58     2674.27     36.40 o 
   9   2   5     6431.77     6287.60     67.84 o 
  10   2   5     1352.47     1324.68     27.75 o 
  11   2   5      594.23      605.17     19.92 o 
  12   2   5      399.06      409.89     18.36 o 
  13   2   5      682.46      686.43     28.88 o 
  14   2   5      532.44      538.23     28.22 o 
  15   2   5     1136.41     1168.00     45.22 o 
  16   2   5      912.87      907.56     43.94 o 
  17   2   5      466.52      510.91     49.74 o 
   0   3   5     8351.09     8464.00    102.37 o 
   1   3   5    16316.75    16699.15    140.69 o 
   2   3   5      459.52      479.37     21.84 o 
   3   3   5      358.99      347.88     13.84 o 
   4   3   5     2051.12     2024.74     31.33 o 
   5   3   5    13073.10    13126.14    125.20 o 
   6   3   5     2958.20     2891.05     35.04 o 
   7   3   5     7041.34     6893.08     64.28 o 
   8   3   5     1069.69     1085.99     26.24 o 
   9   3   5      168.43      182.76     14.23 o 
  10   3   5     1129.40     1151.96     29.00 o 
  11   3   5      611.50      603.91     23.05 o 
  12   3   5     1664.63     1682.62     43.59 o 
  13   3   5     5282.06     5260.68     89.58 o 
  14   3   5       78.76       91.84     17.91 o 
  15   3   5      545.81      560.50     35.26 o 
  16   3   5       25.03       51.14     22.09 o 
  17   3   5      722.36      700.54     49.53 o 
   1   4   5     3578.54     3655.41     39.06 o 
   2   4   5     6781.28     6777.24     82.74 o 
   3   4   5     3922.54     3854.96     58.95 o 
   4   4   5    15041.49    15427.83    170.04 o 
   5   4   5      283.26      320.19     13.68 o 
   6   4   5       18.62       65.77     18.43 o 
   7   4   5      105.22      145.42     12.24 o 
   8   4   5     5756.12     5650.41     69.23 o 
   9   4   5     3246.37     3278.71     49.65 o 
  10   4   5     2668.43     2534.01     44.25 o 
  11   4   5      984.02      943.89     31.48 o 
  12   4   5      183.75      183.20     23.26 o 
  13   4   5      568.08      579.19     34.32 o 
  14   4   5      837.61      841.47     44.22 o 
  15   4   5     1062.45     1005.55     44.41 o 
  16   4   5     1115.28     1087.24     49.03 o 
  17   4   5      244.96      266.97     34.13 o 
   0   5   5     4812.89     4802.62     60.66 o 
   1   5   5     8853.69     8784.56     76.05 o 
   2   5   5      738.81      750.70     12.66 o 
   3   5   5       77.73       75.84     10.44 o 
   4   5   5      362.72      381.94     15.25 o 
   5   5   5     6971.24     7022.08     77.30 o 
   6   5   5     1813.83     1818.43     33.24 o 
   7   5   5     9295.93     9233.09     99.99 o 
   8   5   5     1966.92     1995.24     36.73 o 
   9   5   5       68.22       94.08     12.68 o 
  10   5   5       54.93       75.36     23.71 o 
  11   5   5     3622.80     3635.12     73.72 o 
  12   5   5     1767.70     1749.66     46.47 o 
  13   5   5     3843.21     3836.75     82.64 o 
  14   5   5      585.05      579.59     35.24 o 
  15   5   5       20.41       19.96     17.61 o 
  16   5   5       18.27       71.67     29.37 o 
  17   5   5      740.85      714.54     48.72 o 
   1   6   5     2706.49     2644.69     30.54 o 
   2   6   5     2492.24     2479.85     32.84 o 
   3   6   5     3126.25     3135.27     44.50 o 
   4   6   5     7437.58     7408.65     81.34 o 
   5   6   5       38.63       86.32     18.53 o 
   6   6   5      174.26      203.49     19.31 o 
   7   6   5       24.63      105.79     17.85 o 
   8   6   5     1433.22     1409.81     36.32 o 
   9   6   5     7001.31     7049.86    112.43 o 
  10   6   5     2175.03     2223.91     50.80 o 
  11   6   5      403.82      460.05     26.91 o 
  12   6   5     1055.47     1047.00     41.40 o 
  13   6   5     1769.87     1765.87     54.81 o 
  14   6   5      575.72      567.60     37.03 o 
  15   6   5      906.61      951.64     46.17 o 
  16   6   5     1183.31     1218.08     60.18 o 
   0   7   5     6817.98     6464.31    172.51 o 
   1   7   5     7025.15     6750.30     91.34 o 
   2   7   5     1308.06     1359.38     25.37 o 
   3   7   5        1.24        8.62      6.69 o 
   4   7   5     1198.83     1230.27     29.30 o 
   5   7   5     5714.09     5621.62     72.64 o 
   6   7   5     3784.18     3839.85     56.20 o 
   7   7   5     4288.81     4172.67     59.94 o 
   8   7   5     1097.66     1328.03     97.10 o 
   9   7   5       57.09      143.39     23.26 o 
  10   7   5      535.39      539.10     26.62 o 
  11   7   5     1137.53     1151.06     42.37 o 
  12   7   5     1647.52     1576.76     52.95 o 
  13   7   5     3070.90     3042.69     78.10 o 
  14   7   5      279.43      328.85     33.57 o 
  15   7   5      163.96      208.18     31.68 o 
  16   7   5       38.84       11.32     21.19 o 
   1   8   5     2157.69     2053.71     32.77 o 
   2   8   5     1470.75     1520.68     28.70 o 
   3   8   5     4005.65     3871.83     50.61 o 
   4   8   5     4142.66     4087.99     59.75 o 
   5   8   5        6.87       34.23     17.48 o 
   6   8   5       22.25       60.35     14.66 o 
   7   8   5       30.75       44.62     15.75 o 
   8   8   5     1969.95     1969.69     46.40 o 
   9   8   5     1668.10     1712.57     45.69 o 
  10   8   5      554.81      624.07     35.46 o 
  11   8   5      737.78      817.68     39.86 o 
  12   8   5       52.36      104.99     23.30 o 
  13   8   5      127.98      192.44     29.33 o 
  14   8   5      239.92      275.19     31.11 o 
  15   8   5      762.75      827.85     45.78 o 
   0   9   5     4802.70     4371.17     79.60 o 
   1   9   5     5627.16     5438.11     67.00 o 
   2   9   5      534.39      603.30     26.99 o 
   3   9   5      385.46      452.77     17.71 o 
   4   9   5      967.08      963.56     28.70 o 
   5   9   5     5526.22     5373.67     75.77 o 
   6   9   5     2117.82     2131.92     49.57 o 
   7   9   5     4362.68     4411.75     85.90 o 
   8   9   5      853.88      879.65     35.59 o 
   9   9   5       36.39       75.88     23.60 o 
  10   9   5      417.20      421.26     30.92 o 
  11   9   5      731.09      732.98     39.88 o 
  12   9   5     1151.05     1150.61     50.69 o 
  13   9   5     2181.15     2241.71     73.32 o 
  14   9   5      173.36      199.76     31.42 o 
   1  10   5     1001.01      994.04     25.99 o 
   2  10   5      887.68      936.41     26.46 o 
   3  10   5     2710.14     2725.99     45.26 o 
   4  10   5     2166.57     2170.86     43.63 o 
   5  10   5      416.51      464.73     31.04 o 
   6  10   5       80.00      181.96     36.17 o 
   7  10   5       90.60       92.48     19.37 o 
   8  10   5      688.29      699.62     35.94 o 
   9  10   5     2900.68     2958.90     74.84 o 
  10  10   5      783.42      858.28     42.08 o 
  11  10   5      364.83      388.63     32.98 o 
  12  10   5      206.82      254.85     32.42 o 
  13  10   5      399.40      417.38     37.11 o 
  14  10   5      180.02      225.41     34.43 o 
   0  11   5     1104.08     1233.52    104.70 o 
   1  11   5     2323.89     2241.19     53.52 o 
   2  11   5      359.64      356.05     19.27 o 
   3  11   5       70.79       87.88     14.75 o 
   4  11   5       28.42       37.60     12.98 o 
   5  11   5     2156.82     2230.56     55.13 o 
   6  11   5      889.93      904.16     37.90 o 
   7  11   5     2825.12     2818.18     73.05 o 
   8  11   5      728.47      781.65     41.65 o 
   9  11   5       10.84       42.60     19.61 o 
  10  11   5       42.89       41.93     21.22 o 
  11  11   5     1016.86      974.19     48.84 o 
  12  11   5      477.63      496.00     41.44 o 
  13  11   5     1245.52     1208.82     59.96 o 
   1  12   5      708.70      772.49     33.25 o 
   2  12   5      632.26      798.35     29.12 o 
   3  12   5     1375.36     1471.93     40.04 o 
   4  12   5     2098.48     2096.85     52.92 o 
   5  12   5      173.26      225.01     24.37 o 
   6  12   5       16.85       71.45     21.77 o 
   7  12   5      107.85      102.76     23.59 o 
   8  12   5      689.62      667.36     41.45 o 
   9  12   5     1919.17     1942.42     66.66 o 
  10  12   5      443.98      541.90     39.20 o 
  11  12   5      193.81      229.03     35.81 o 
  12  12   5      139.19      235.21     33.59 o 
   0  13   5     1045.53      993.18     53.79 o 
   1  13   5     2430.64     2345.35     60.20 o 
   2  13   5      109.92      202.32     30.37 o 
   3  13   5       85.11      148.59     22.60 o 
   4  13   5      257.90      305.71     27.66 o 
   5  13   5     2591.39     2595.06     71.02 o 
   6  13   5      373.46      430.60     36.69 o 
   7  13   5     2162.45     2152.69     68.64 o 
   8  13   5      131.37      155.29     28.54 o 
   9  13   5        0.59       -1.33     16.07 o 
  10  13   5       38.39       35.50     21.98 o 
   1  14   5      558.51      553.23     33.11 o 
   2  14   5      897.86      976.54     43.97 o 
   3  14   5     1565.12     1523.61     54.61 o 
   4  14   5      967.19      929.12     50.46 o 
   5  14   5      168.96      168.32     29.97 o 
   6  14   5        3.99       15.11     22.60 o 
   7  14   5       89.73      102.57     29.18 o 
   8  14   5      520.50      621.27     47.72 o 
   9  14   5      747.56      745.35     52.23 o 
   0  15   5      975.23     1080.03     86.83 o 
   1  15   5     1095.06     1095.66     55.28 o 
   2  15   5      174.39      263.50     36.05 o 
   3  15   5       17.34        5.31     20.54 o 
   4  15   5      156.63      229.18     33.28 o 
   5  15   5      809.89      800.37     53.26 o 
   6  15   5      651.13      627.65     48.49 o 
   1  16   5      246.67      357.39     51.26 o 
   2  16   5      216.12      265.01     47.09 o 
   0   0   6     4239.67     4210.31    126.06 o 
   1   0   6      119.10      129.37     10.21 o 
   2   0   6     7164.97     7226.04     83.41 o 
   3   0   6       51.63       87.70     17.73 o 
   4   0   6     5599.62     5877.76     77.00 o 
   5   0   6      658.75      672.05     21.29 o 
   6   0   6    15262.34    15578.89    273.39 o 
   7   0   6      327.43      392.28     32.62 o 
   8   0   6      265.75      288.83     41.36 o 
   9   0   6      438.65      460.10     67.14 o 
  10   0   6     2025.51     2021.62     68.13 o 
  11   0   6       42.74      375.57    131.37 o 
  12   0   6     3479.16     3188.88    215.89 o 
  13   0   6       68.07      119.77     23.71 o 
  14   0   6     2075.22     2004.40     82.01 o 
  15   0   6        1.71       -3.91     24.77 o 
  16   0   6     1020.79     1019.80     74.78 o 
  17   0   6      116.89       74.93     56.73 o 
   1   1   6      602.18      554.35     12.71 o 
   2   1   6    20518.70    20524.04    139.90 o 
   3   1   6      293.33      311.08      9.57 o 
   4   1   6    11499.26    11853.67    103.36 o 
   5   1   6      118.62      162.45     10.25 o 
   6   1   6       95.65      105.47      9.33 o 
   7   1   6       12.92       23.08      7.54 o 
   8   1   6     7462.02     7384.99     76.13 o 
   9   1   6       77.48      169.44     27.90 o 
  10   1   6     8488.02     8553.33     92.83 o 
  11   1   6      343.67      341.14     17.68 o 
  12   1   6      152.55      170.48     18.13 o 
  13   1   6        9.70       12.81     12.60 o 
  14   1   6     2528.70     2384.26     63.39 o 
  15   1   6       86.10       75.23     22.24 o 
  16   1   6     1961.91     1894.34     79.39 o 
  17   1   6       73.71       94.43     44.10 o 
   0   2   6     6995.70     7207.30     92.65 o 
   1   2   6      232.79      249.24      9.22 o 
   2   2   6     7781.05     7835.42     61.69 o 
   3   2   6       13.38       15.19      4.18 o 
   4   2   6     3288.84     3256.74     51.02 o 
   5   2   6        2.44        4.38      6.08 o 
   6   2   6    12051.93    12022.98    104.58 o 
   7   2   6       58.63       70.72      8.39 o 
   8   2   6     1789.73     1821.69     31.06 o 
   9   2   6       76.03       85.39     11.01 o 
  10   2   6     1062.74     1051.61     26.21 o 
  11   2   6       13.21       13.31     11.45 o 
  12   2   6     3554.71     3613.41     60.86 o 
  13   2   6        2.53       30.20     17.41 o 
  14   2   6     2352.68     2320.03     57.97 o 
  15   2   6       24.67       20.87     18.61 o 
  16   2   6      553.69      629.29     50.24 o 
  17   2   6       50.63       62.27     36.27 o 
   1   3   6      726.97      739.18     18.00 o 
   2   3   6    13581.21    13604.27    144.58 o 
   3   3   6     1252.48     1296.76     22.42 o 
   4   3   6     7977.42     7951.10     73.46 o 
   5   3   6     1283.91     1256.33     22.08 o 
   6   3   6     1599.45     1780.50     72.71 o 
   7   3   6        7.20       36.37     14.65 o 
   8   3   6     4125.90     4101.85     60.35 o 
   9   3   6     1987.19     1939.03     39.19 o 
  10   3   6     8573.92     8655.03    107.70 o 
  11   3   6      143.71      143.92     15.22 o 
  12   3   6      419.04      451.75     26.05 o 
  13   3   6      197.71      206.61     20.89 o 
  14   3   6     1226.91     1187.58     46.51 o 
  15   3   6       20.62       21.06     18.34 o 
  16   3   6     1937.11     2006.11     76.75 o 
  17   3   6       24.14       43.78     28.00 o 
   0   4   6     1251.07     1269.05     27.61 o 
   1   4   6     1806.37     1780.49     45.88 o 
   2   4   6     4308.95     4110.85     51.92 o 
   3   4   6      913.74      935.29     19.21 o 
   4   4   6      858.50      917.85     22.69 o 
   5   4   6       15.81       58.65     12.40 o 
   6   4   6     7389.43     7390.81     85.69 o 
   7   4   6       40.36       66.67     12.04 o 
   8   4   6      881.47     1185.49     99.80 o 
   9   4   6      599.34      604.31     24.11 o 
  10   4   6      694.28      683.01     25.81 o 
  11   4   6       97.17      166.00     18.93 o 
  12   4   6     1634.87     1705.87     44.88 o 
  13   4   6      158.31      183.06     21.78 o 
  14   4   6     1812.55     1799.80     56.51 o 
  15   4   6        1.71       -7.99     17.59 o 
  16   4   6      263.27      266.70     35.46 o 
   1   5   6      220.20      240.49     12.61 o 
   2   5   6     9147.26     8849.04    124.15 o 
   3   5   6      768.67      766.69     21.13 o 
   4   5   6     8203.60     8349.21     92.90 o 
   5   5   6       59.23       94.88     12.19 o 
   6   5   6      165.91      192.61     15.25 o 
   7   5   6      120.39      156.32     16.58 o 
   8   5   6     6095.34     6022.60     81.27 o 
   9   5   6      151.81      203.24     23.99 o 
  10   5   6     5113.81     5234.16     86.90 o 
  11   5   6      157.97      158.66     19.52 o 
  12   5   6       19.57       54.67     16.00 o 
  13   5   6        5.80       30.68     17.05 o 
  14   5   6     1470.42     1478.25     52.89 o 
  15   5   6      118.61      225.68     34.62 o 
  16   5   6     1349.70     1367.00     60.03 o 
   0   6   6     1970.28     1938.87     38.88 o 
   1   6   6      937.36      922.60     18.75 o 
   2   6   6     4504.61     4371.22     62.74 o 
   3   6   6       29.35       40.18     10.84 o 
   4   6   6     2169.52     2110.79     39.45 o 
   5   6   6        2.46       16.92     11.99 o 
   6   6   6    10200.92    10227.28    117.90 o 
   7   6   6      734.03      732.56     34.34 o 
   8   6   6      224.39      291.96     28.72 o 
   9   6   6      266.75      269.15     22.05 o 
  10   6   6     1521.12     1514.07     43.33 o 
  11   6   6      347.88      304.90     25.01 o 
  12   6   6     1950.59     1922.37     58.11 o 
  13   6   6        1.38       30.77     19.62 o 
  14   6   6     1145.30     1198.22     48.86 o 
  15   6   6       12.82      -15.06     19.60 o 
  16   6   6      473.18      448.80     41.27 o 
   1   7   6       17.13       43.49     13.12 o 
   2   7   6     6742.21     6604.06     87.45 o 
   3   7   6       48.77       70.83     12.81 o 
   4   7   6     5487.93     5559.53     76.45 o 
   5   7   6       94.71      156.10     17.15 o 
   6   7   6      218.41      253.01     20.38 o 
   7   7   6        0.78       11.39     10.46 o 
   8   7   6     3253.16     3339.57     66.47 o 
   9   7   6      274.60      344.10     25.14 o 
  10   7   6     3905.17     3920.86     85.74 o 
  11   7   6       25.83       55.69     19.58 o 
  12   7   6      155.16      270.90     41.37 o 
  13   7   6       20.70       34.47     19.30 o 
  14   7   6      858.34      864.66     44.42 o 
  15   7   6        5.46       14.58     21.49 o 
   0   8   6     2664.32     2601.16     48.51 o 
   1   8   6       18.12       43.04      9.47 o 
   2   8   6     3023.57     2983.37     50.24 o 
   3   8   6      190.94      204.75     17.07 o 
   4   8   6      762.88      764.70     27.24 o 
   5   8   6       93.83      183.18     27.71 o 
   6   8   6     5599.58     5503.07     80.43 o 
   7   8   6      163.69      202.00     19.96 o 
   8   8   6      992.94      956.66     35.27 o 
   9   8   6      179.71      231.32     38.01 o 
  10   8   6      332.36      345.68     28.59 o 
  11   8   6       65.33       69.39     20.90 o 
  12   8   6     1478.55     1484.49     54.89 o 
  13   8   6       11.85       19.44     18.46 o 
  14   8   6     1306.99     1263.53     56.93 o 
   1   9   6      205.11      222.04     15.90 o 
   2   9   6     6541.88     6362.48     85.38 o 
   3   9   6       59.39      153.58     27.19 o 
   4   9   6     4568.72     4591.81     72.41 o 
   5   9   6       17.26       39.24     13.69 o 
   6   9   6      513.12      535.74     29.11 o 
   7   9   6       56.48       87.39     17.45 o 
   8   9   6     2618.65     2491.60     81.73 o 
   9   9   6      130.75      254.85     42.91 o 
  10   9   6     4405.76     4516.83     98.90 o 
  11   9   6       79.27      144.25     36.65 o 
  12   9   6       99.21      121.09     26.79 o 
  13   9   6       10.39       -7.85     19.56 o 
  14   9   6      833.75      799.25     47.57 o 
   0  10   6     3257.14     3276.93     81.21 o 
   1  10   6        4.88       60.70     23.13 o 
   2  10   6     1996.49     1908.27     41.64 o 
   3  10   6        2.78       37.76     19.76 o 
   4  10   6     1117.86     1099.61     32.94 o 
   5  10   6       21.14       19.92     14.05 o 
   6  10   6     4800.94     4633.88     85.54 o 
   7  10   6       35.87       51.62     17.37 o 
   8  10   6      667.95      647.28     36.79 o 
   9  10   6        8.37       97.71     41.36 o 
  10  10   6      596.83      615.87     39.58 o 
  11  10   6       26.85       21.63     19.48 o 
  12  10   6     1656.46     1704.80     64.52 o 
  13  10   6       16.05        5.49     20.56 o 
   1  11   6       90.74      146.05     19.54 o 
   2  11   6     4467.43     4548.66     83.60 o 
   3  11   6      229.58      316.11     23.53 o 
   4  11   6     2877.72     2854.56     77.85 o 
   5  11   6        7.30       42.58     16.90 o 
   6  11   6       11.62       52.16     23.47 o 
   7  11   6       27.09       15.47     17.89 o 
   8  11   6     2140.79     2215.78     67.87 o 
   9  11   6       66.47      143.36     31.26 o 
  10  11   6     2226.66     2272.71     72.15 o 
  11  11   6       46.34       52.52     26.17 o 
  12  11   6       21.65       43.03     24.03 o 
   0  12   6     1977.72     1949.37     83.17 o 
   1  12   6       94.74      155.74     21.97 o 
   2  12   6     1298.05     1253.67     41.51 o 
   3  12   6        4.76       32.78     15.96 o 
   4  12   6      839.53      848.30     35.60 o 
   5  12   6        1.44       62.01     23.24 o 
   6  12   6     3309.73     3262.78     83.26 o 
   7  12   6       63.87       66.37     23.96 o 
   8  12   6      255.29      292.08     31.71 o 
   9  12   6       35.95       42.06     21.35 o 
  10  12   6      330.16      402.83     37.48 o 
  11  12   6       20.41       35.26     23.63 o 
   1  13   6      145.59      229.78     26.92 o 
   2  13   6     3289.56     3361.61     83.29 o 
   3  13   6      135.80      249.37     31.77 o 
   4  13   6     2448.58     2491.15     73.43 o 
   5  13   6        4.34       78.99     26.03 o 
   6  13   6       53.58       57.41     23.81 o 
   7  13   6        0.03       31.26     23.57 o 
   8  13   6     1324.24     1353.96     57.24 o 
   9  13   6      114.12      197.38     31.01 o 
   0  14   6     1584.51     1507.13     78.87 o 
   1  14   6        1.34       -3.53     18.40 o 
   2  14   6      747.49      704.70     43.72 o 
   3  14   6       10.03        5.41     19.88 o 
   4  14   6      308.00      366.52     40.33 o 
   5  14   6        2.59       52.35     24.29 o 
   6  14   6     1635.12     1520.05     66.69 o 
   7  14   6       14.02       22.89     24.31 o 
   1  15   6        6.75       56.01     30.13 o 
   2  15   6     1067.86     1085.50     58.83 o 
   3  15   6       51.77       66.89     30.19 o 
   4  15   6      834.86      870.97     59.67 o 
   1   0   7     2950.01     3056.59     51.08 o 
   2   0   7     2266.63     2261.48     42.38 o 
   3   0   7    19062.83    19676.92    203.68 o 
   4   0   7    11097.85    10991.82    184.70 o 
   5   0   7     2321.81     2268.82     43.49 o 
   6   0   7       55.52       42.25     20.94 o 
   7   0   7     1912.99     1861.71     63.34 o 
   8   0   7     1250.25     1177.56     56.22 o 
   9   0   7     5586.27     5827.26    130.73 o 
  10   0   7      994.31     1049.69     51.16 o 
  11   0   7     1087.18     1103.49     54.76 o 
  12   0   7     1509.79     1513.07     68.69 o 
  13   0   7       28.62      103.73     30.26 o 
  14   0   7      294.93      298.71     45.22 o 
  15   0   7     1634.74     1394.49     85.23 o 
  16   0   7      648.87      732.52     92.77 o 
   0   1   7     1477.07     1521.82     33.65 o 
   1   1   7     9610.50     9720.17     81.70 o 
   2   1   7       39.40      164.82     29.55 o 
   3   1   7       12.81      120.68     33.78 o 
   4   1   7      173.86      160.21      9.02 o 
   5   1   7     6255.19     6410.60     69.58 o 
   6   1   7       26.73       49.24      9.61 o 
   7   1   7     4977.88     4920.53     58.98 o 
   8   1   7      449.39      435.93     18.50 o 
   9   1   7       32.39       75.04     23.24 o 
  10   1   7       14.58       34.17     11.10 o 
  11   1   7     1729.45     1721.90     43.85 o 
  12   1   7      419.98      466.45     28.55 o 
  13   1   7     2174.35     2209.19     56.66 o 
  14   1   7        4.38        0.87     16.56 o 
  15   1   7       42.88      108.66     28.88 o 
  16   1   7       15.03       34.70     25.01 o 
   1   2   7     1816.92     1885.77     28.93 o 
   2   2   7     1263.79     1294.90     26.63 o 
   3   2   7    13145.65    13027.72    115.88 o 
   4   2   7     6716.67     6692.10     72.03 o 
   5   2   7     4273.87     4553.05    101.69 o 
   6   2   7        5.99       31.00     12.86 o 
   7   2   7      456.88      450.89     18.32 o 
   8   2   7     1760.12     1738.51     36.42 o 
   9   2   7     8849.35     8827.58    107.44 o 
  10   2   7      650.11      666.23     25.74 o 
  11   2   7     2756.87     2808.82     69.86 o 
  12   2   7      459.59      450.65     25.71 o 
  13   2   7      195.05      252.31     24.93 o 
  14   2   7      190.10      233.50     25.87 o 
  15   2   7     2812.89     2792.46     85.06 o 
  16   2   7      720.95      712.69     56.71 o 
   0   3   7     3172.15     3182.60     59.51 o 
   1   3   7     2660.70     2639.26     32.33 o 
   2   3   7        1.21        9.64      9.94 o 
   3   3   7      410.56      439.38     16.01 o 
   4   3   7      777.37      808.79     20.00 o 
   5   3   7     1456.70     1444.92     26.90 o 
   6   3   7      276.17      278.40     17.47 o 
   7   3   7     5932.10     5944.50     79.50 o 
   8   3   7      497.34      513.50     22.99 o 
   9   3   7      402.04      397.10     23.67 o 
  10   3   7      458.33      486.82     24.06 o 
  11   3   7     1866.87     1847.63     43.84 o 
  12   3   7      672.42      697.62     35.81 o 
  13   3   7     2499.60     2452.59     65.14 o 
  14   3   7       25.07       16.87     16.69 o 
  15   3   7       75.02      117.29     26.15 o 
  16   3   7        7.95       12.54     21.82 o 
   1   4   7     1263.49     1259.97     22.66 o 
   2   4   7      654.35      699.35     28.33 o 
   3   4   7    12061.04    11999.67    119.51 o 
   4   4   7     5429.68     5346.92     75.09 o 
   5   4   7     4199.09     4167.20     65.36 o 
   6   4   7       17.68       50.00     16.20 o 
   7   4   7     1006.15     1057.96     31.06 o 
   8   4   7     1519.40     1557.87     37.37 o 
   9   4   7     7297.80     7410.56    101.41 o 
  10   4   7      434.49      418.66     23.23 o 
  11   4   7     1759.44     1694.61     47.19 o 
  12   4   7      604.48      573.32     29.85 o 
  13   4   7       93.12      162.25     25.27 o 
  14   4   7       96.71      184.83     29.62 o 
  15   4   7     2208.80     2093.02     71.97 o 
   0   5   7     2504.47     2460.70     46.20 o 
   1   5   7     8605.64     8344.60     76.86 o 
   2   5   7     1043.09      985.73     32.21 o 
   3   5   7       72.74      126.43     15.88 o 
   4   5   7      195.03      197.44     16.91 o 
   5   5   7     6601.98     6726.16     88.31 o 
   6   5   7     2511.18     2451.73     46.32 o 
   7   5   7     3263.80     3414.70     58.61 o 
   8   5   7      922.21      908.51     30.63 o 
   9   5   7        0.66       28.97     16.12 o 
  10   5   7      506.02      508.98     27.45 o 
  11   5   7     1218.99     1241.74     41.66 o 
  12   5   7      688.01      748.63     44.90 o 
  13   5   7     1833.57     1774.70     62.33 o 
  14   5   7       34.67       44.46     21.66 o 
  15   5   7       50.15       53.12     25.08 o 
   1   6   7     3980.46     3975.55     65.43 o 
   2   6   7      653.23      820.11     58.02 o 
   3   6   7    17541.70    17518.08    195.18 o 
   4   6   7    10072.92     9994.99    126.02 o 
   5   6   7     1754.98     1819.32     42.88 o 
   6   6   7       75.85      102.18     14.91 o 
   7   6   7     1817.25     1821.04     42.21 o 
   8   6   7     2528.13     2509.66     50.88 o 
   9   6   7     5166.89     5226.36     93.44 o 
  10   6   7      515.61      550.32     31.00 o 
  11   6   7     1463.59     1521.15     47.14 o 
  12   6   7      387.62      419.46     33.74 o 
  13   6   7      113.89      126.27     26.59 o 
  14   6   7      122.63      132.56     29.13 o 
  15   6   7     1870.54     1888.51     74.46 o 
   0   7   7     1205.45     1151.86     44.94 o 
   1   7   7     5139.93     5218.66     70.45 o 
   2   7   7      114.04      173.05     16.87 o 
   3   7   7        4.43        4.77     10.11 o 
   4   7   7      198.61      241.43     22.83 o 
   5   7   7     3079.28     3111.10     57.10 o 
   6   7   7      355.65      406.95     23.80 o 
   7   7   7     3797.55     3764.85     65.51 o 
   8   7   7      269.00      264.58     23.34 o 
   9   7   7      120.56      161.13     22.99 o 
  10   7   7       80.45      117.90     21.75 o 
  11   7   7     1338.44     1359.05     52.53 o 
  12   7   7      284.83      312.01     31.28 o 
  13   7   7     1630.60     1610.59     57.76 o 
  14   7   7       48.44       72.83     28.87 o 
   1   8   7      537.63      583.95     23.21 o 
   2   8   7     1072.34     1113.57     33.66 o 
   3   8   7     4465.79     4537.15     71.02 o 
   4   8   7     2812.01     2909.34     53.82 o 
   5   8   7     2611.62     2491.38     52.02 o 
   6   8   7        0.48       -6.37     11.33 o 
   7   8   7      108.77      131.74     19.49 o 
   8   8   7      966.80      960.70     38.64 o 
   9   8   7     4372.62     4330.06     88.46 o 
  10   8   7      452.75      472.90     34.69 o 
  11   8   7     1440.87     1375.90     53.32 o 
  12   8   7      266.89      262.37     31.59 o 
  13   8   7       70.00       68.53     24.46 o 
   0   9   7      605.58      608.57     47.17 o 
   1   9   7     2890.91     2917.70     58.58 o 
   2   9   7        2.77       31.20     17.01 o 
   3   9   7       29.43       35.89     13.43 o 
   4   9   7       95.64      106.54     16.97 o 
   5   9   7     1756.86     1722.59     44.26 o 
   6   9   7       56.18      103.77     18.77 o 
   7   9   7     3068.93     3037.28     69.92 o 
   8   9   7      238.28      267.89     26.77 o 
   9   9   7      167.64      226.45     27.47 o 
  10   9   7      178.96      256.95     32.31 o 
  11   9   7     1251.25     1324.22     53.27 o 
  12   9   7      260.24      275.69     34.92 o 
  13   9   7     1617.94     1596.79     68.53 o 
   1  10   7     1141.00     1008.67     37.09 o 
   2  10   7      491.74      506.92     29.03 o 
   3  10   7     5532.67     5269.05     85.32 o 
   4  10   7     2111.76     2047.06     57.38 o 
   5  10   7     1036.13     1044.25     39.35 o 
   6  10   7       28.00       47.40     17.27 o 
   7  10   7      610.86      599.61     32.28 o 
   8  10   7      619.39      644.38     39.37 o 
   9  10   7     2551.02     2530.14     74.95 o 
  10  10   7      371.92      418.40     37.41 o 
  11  10   7      834.04      795.46     45.10 o 
  12  10   7      160.70      209.57     32.18 o 
   0  11   7      901.43      925.12     56.84 o 
   1  11   7     2427.25     2339.96     63.37 o 
   2  11   7       80.61       59.96     17.48 o 
   3  11   7        1.27        2.44     13.75 o 
   4  11   7      116.16      158.16     24.36 o 
   5  11   7     1992.50     1903.49     52.89 o 
   6  11   7      154.56      173.40     23.69 o 
   7  11   7     1245.12     1249.08     51.95 o 
   8  11   7      217.42      203.23     28.31 o 
   9  11   7        1.02       35.23     21.04 o 
  10  11   7        4.02        1.78     18.62 o 
  11  11   7      461.68      508.48     40.02 o 
   1  12   7      789.62      733.91     38.33 o 
   2  12   7      207.20      242.26     29.23 o 
   3  12   7     3836.61     3698.38     94.58 o 
   4  12   7     1090.45     1066.64     46.39 o 
   5  12   7      857.02      803.12     43.58 o 
   6  12   7        4.96        8.22     18.48 o 
   7  12   7      434.27      468.62     40.71 o 
   8  12   7      164.87      224.19     35.75 o 
   9  12   7     1707.03     1731.11     74.09 o 
   0  13   7      528.32      522.85     53.08 o 
   1  13   7     1513.46     1488.02     57.65 o 
   2  13   7       48.84       60.68     24.15 o 
   3  13   7        3.59       -3.09     17.63 o 
   4  13   7      105.44      128.55     31.81 o 
   5  13   7      855.41      827.28     52.41 o 
   6  13   7      181.40      222.51     35.65 o 
   7  13   7     1281.05     1247.03     59.73 o 
   8  13   7       96.14       91.11     29.00 o 
   1  14   7      250.97      275.46     34.88 o 
   2  14   7      175.29      189.07     32.72 o 
   3  14   7     1371.74     1357.23     67.91 o 
   4  14   7      383.57      438.09     45.46 o 
   5  14   7      681.87      721.26     55.07 o 
   0   0   8    18084.31    17634.42    484.33 o 
   1   0   8     4788.57     4627.85     76.77 o 
   2   0   8     2362.37     2418.09     71.61 o 
   3   0   8       16.71       45.20     22.22 o 
   4   0   8     2506.47     2410.65     47.06 o 
   5   0   8     2478.25     2254.79     67.98 o 
   6   0   8     3476.02     3493.65     91.21 o 
   7   0   8     2883.67     2930.88     89.13 o 
   8   0   8     4317.50     4319.97    112.32 o 
   9   0   8      108.82      182.34     26.04 o 
  10   0   8      461.23      500.87     34.27 o 
  11   0   8     1007.61      960.76     54.48 o 
  12   0   8     1172.38     1072.80     60.45 o 
  13   0   8     1067.49     1075.19     61.73 o 
  14   0   8      363.92      424.73     70.97 o 
  15   0   8      221.01      215.54     46.63 o 
   1   1   8     1700.84     1729.67     28.72 o 
   2   1   8     1331.95     1321.11     24.40 o 
   3   1   8     9458.61     9350.32     91.26 o 
   4   1   8     2349.14     2341.38     37.53 o 
   5   1   8     2627.39     2693.42     70.42 o 
   6   1   8        1.29       10.41      7.80 o 
   7   1   8     1487.80     1513.82     35.15 o 
   8   1   8     1157.47     1116.73     30.16 o 
   9   1   8     4469.89     4384.06     74.94 o 
  10   1   8      222.22      265.31     21.73 o 
  11   1   8     1232.90     1270.85     42.22 o 
  12   1   8       91.86      127.66     22.75 o 
  13   1   8      157.83      204.95     29.00 o 
  14   1   8      176.23      264.82     34.08 o 
  15   1   8     1608.93     1738.44     82.27 o 
   0   2   8     8546.60     8457.92    114.59 o 
   1   2   8     4533.57     4491.52     54.55 o 
   2   2   8     1481.25     1499.22     52.54 o 
   3   2   8        2.70       52.83     17.36 o 
   4   2   8     1153.22     1163.88     27.13 o 
   5   2   8     2542.31     2497.98     40.70 o 
   6   2   8     2123.25     2089.47     40.59 o 
   7   2   8     4274.46     4242.05     64.79 o 
   8   2   8     4746.33     4634.63     80.17 o 
   9   2   8      115.11      147.98     18.73 o 
  10   2   8      123.72      163.37     20.14 o 
  11   2   8     2089.42     2046.98     53.04 o 
  12   2   8     2726.79     2790.45     70.43 o 
  13   2   8     1228.06     1201.45     53.15 o 
  14   2   8      780.94      769.25     47.27 o 
  15   2   8       29.67      106.28     38.13 o 
   1   3   8      820.70      942.45     63.24 o 
   2   3   8       94.43      176.81     18.45 o 
   3   3   8     5310.17     5223.67     65.11 o 
   4   3   8     2342.81     2385.83     40.12 o 
   5   3   8     2239.13     2256.44     43.58 o 
   6   3   8       37.59       27.10     11.61 o 
   7   3   8      829.67      861.94     30.17 o 
   8   3   8     1224.44     1212.84     33.90 o 
   9   3   8     3697.69     3699.67     65.40 o 
  10   3   8      858.97      883.37     43.15 o 
  11   3   8     1104.01     1145.81     41.07 o 
  12   3   8      172.92      208.54     23.94 o 
  13   3   8      234.06      227.55     29.68 o 
  14   3   8      877.80      864.96     57.03 o 
  15   3   8     1456.03     1394.64     74.17 o 
   0   4   8     7288.61     7258.53    107.33 o 
   1   4   8     4751.34     4791.71     65.48 o 
   2   4   8     1144.39     1230.04     39.81 o 
   3   4   8        7.53       73.79     28.23 o 
   4   4   8      979.51     1098.06     30.02 o 
   5   4   8     2475.83     2486.15     46.52 o 
   6   4   8     1700.51     1773.14     39.88 o 
   7   4   8     3254.46     3355.98     64.13 o 
   8   4   8     3752.52     3670.71     68.49 o 
   9   4   8      204.38      191.74     18.65 o 
  10   4   8      152.43      190.24     19.45 o 
  11   4   8     1382.38     1414.32     50.52 o 
  12   4   8     1968.07     1906.76     59.56 o 
  13   4   8     1359.20     1316.39     56.86 o 
  14   4   8      473.40      422.97     42.37 o 
   1   5   8     1371.73     1385.84     30.23 o 
   2   5   8     5555.43     5151.77    153.89 o 
   3   5   8     5783.01     5946.79     84.72 o 
   4   5   8     3098.98     3165.16     55.27 o 
   5   5   8      932.07      983.30     30.28 o 
   6   5   8       62.22       98.25     15.83 o 
   7   5   8      636.73      648.57     27.28 o 
   8   5   8     1548.16     1494.31     39.54 o 
   9   5   8     1981.11     1973.02     60.77 o 
  10   5   8      802.62      735.24     32.25 o 
  11   5   8     1064.53     1051.83     45.50 o 
  12   5   8       66.22       80.62     21.43 o 
  13   5   8       89.97      100.44     24.68 o 
  14   5   8      441.69      436.80     38.78 o 
   0   6   8    18654.80    18115.98    260.72 o 
   1   6   8     4593.93     4508.96     69.64 o 
   2   6   8     1387.14     1394.91     37.38 o 
   3   6   8      140.87      154.84     18.29 o 
   4   6   8     3172.79     3031.68     55.60 o 
   5   6   8     1864.12     1970.89     45.45 o 
   6   6   8     2310.80     2314.41     50.37 o 
   7   6   8     1692.50     1669.45     45.27 o 
   8   6   8     3283.59     3214.34     64.56 o 
   9   6   8      213.75      217.60     23.95 o 
  10   6   8      211.37      241.40     24.68 o 
  11   6   8      956.12      950.32     41.81 o 
  12   6   8     1785.05     1694.30     65.91 o 
  13   6   8     1033.96     1034.83     55.51 o 
  14   6   8      363.84      324.94     38.23 o 
   1   7   8     1158.21     1149.45     31.96 o 
   2   7   8      657.30      678.04     45.44 o 
   3   7   8     3949.61     3714.92     72.39 o 
   4   7   8     1684.70     1669.78     41.66 o 
   5   7   8      754.96      715.70     28.92 o 
   6   7   8       44.14       42.97     14.31 o 
   7   7   8      412.85      418.35     24.88 o 
   8   7   8      839.04      826.58     37.65 o 
   9   7   8     2063.33     1989.99     54.91 o 
  10   7   8      545.06      542.85     33.38 o 
  11   7   8      883.03      831.50     44.61 o 
  12   7   8       63.97       67.48     26.66 o 
  13   7   8      119.37      162.57     30.69 o 
   0   8   8     2472.60     2794.50     96.16 o 
   1   8   8     1624.72     1683.26     50.74 o 
   2   8   8      822.68      810.69     27.61 o 
   3   8   8        2.36       11.51     11.34 o 
   4   8   8      191.86      237.43     20.08 o 
   5   8   8      788.62      821.54     32.76 o 
   6   8   8     1581.14     1560.43     42.94 o 
   7   8   8     1678.71     1673.67     48.75 o 
   8   8   8     2310.63     2244.05     59.59 o 
   9   8   8      108.62      115.48     23.82 o 
  10   8   8      127.31      160.77     25.38 o 
  11   8   8      883.65      926.94     47.53 o 
  12   8   8     1454.21     1519.86     65.20 o 
   1   9   8      585.45      612.56     34.16 o 
   2   9   8      151.23      211.72     25.35 o 
   3   9   8     3536.38     3257.02     68.67 o 
   4   9   8      996.85      974.20     34.71 o 
   5   9   8     1311.16     1267.41     39.76 o 
   6   9   8        0.19       17.37     15.45 o 
   7   9   8      587.26      595.90     34.16 o 
   8   9   8      485.97      484.88     31.85 o 
   9   9   8     2233.93     2200.98     66.67 o 
  10   9   8      315.18      335.88     33.64 o 
  11   9   8      590.09      612.63     44.78 o 
   0  10   8     4040.49     3936.24    124.09 o 
   1  10   8     2037.80     2124.22     63.76 o 
   2  10   8      536.47      577.71     35.07 o 
   3  10   8        1.34       -5.95     16.25 o 
   4  10   8      706.16      663.39     33.94 o 
   5  10   8     1334.83     1351.89     47.88 o 
   6  10   8     1063.15     1044.95     43.73 o 
   7  10   8     1391.79     1432.93     49.61 o 
   8  10   8     1064.31     1143.47     49.78 o 
   9  10   8       39.94       19.16     20.75 o 
  10  10   8       73.67      125.21     30.08 o 
   1  11   8      465.61      508.63     35.47 o 
   2  11   8      781.41      805.56     41.98 o 
   3  11   8     2372.42     2307.26     69.32 o 
   4  11   8     1021.59     1060.07     55.31 o 
   5  11   8      595.44      566.51     39.63 o 
   6  11   8        0.19      -15.01     18.70 o 
   7  11   8      324.36      328.86     38.78 o 
   8  11   8      547.14      535.80     46.91 o 
   9  11   8      941.23      953.17     54.01 o 
   0  12   8     2181.81     2178.16    100.19 o 
   1  12   8     1389.03     1410.23     54.84 o 
   2  12   8      312.71      314.65     35.87 o 
   3  12   8        0.47       33.63     34.29 o 
   4  12   8      243.31      272.39     33.76 o 
   5  12   8      851.24      903.71     56.33 o 
   6  12   8      631.36      649.89     54.34 o 
   7  12   8     1008.53     1136.50     70.16 o 
   8  12   8      696.98      740.75     62.70 o 
   1  13   8      254.37      303.26     35.80 o 
   2  13   8      351.89      330.72     37.62 o 
   3  13   8     1156.69     1130.20     57.37 o 
   4  13   8      625.63      696.66     51.47 o 
   5  13   8      386.86      425.96     49.25 o 
   1   0   9       63.23       73.01     16.15 o 
   2   0   9     6488.02     6281.80    158.64 o 
   3   0   9      799.76      744.25     27.48 o 
   4   0   9     1308.29     1332.97     49.92 o 
   5   0   9      276.98      368.05     56.36 o 
   6   0   9        0.32      128.49     94.99 o 
   7   0   9       50.59       56.20     30.92 o 
   8   0   9     2122.14     2190.20     67.40 o 
   9   0   9       41.76       24.58     21.58 o 
  10   0   9     3018.96     2947.19     96.08 o 
  11   0   9       41.54       52.29     27.03 o 
  12   0   9       12.73       90.05     54.49 o 
  13   0   9       67.20       98.48     44.09 o 
  14   0   9     1014.25     1071.03     90.69 o 
   0   1   9     9872.78     9988.78    143.29 o 
   1   1   9      969.32      948.55     23.73 o 
   2   1   9     2904.48     2927.50     42.32 o 
   3   1   9      122.88      172.31     14.30 o 
   4   1   9     2059.76     2039.97     46.07 o 
   5   1   9      212.05      239.96     19.25 o 
   6   1   9     7887.36     7905.96    104.95 o 
   7   1   9      347.12      433.13     29.51 o 
   8   1   9     1893.01     1909.79     48.96 o 
   9   1   9       23.82       20.24     14.58 o 
  10   1   9      487.93      503.68     31.74 o 
  11   1   9      258.12      298.57     28.40 o 
  12   1   9     3114.04     3150.01     75.86 o 
  13   1   9      147.54      133.25     30.10 o 
  14   1   9     1590.86     1640.59     74.38 o 
   1   2   9       15.82       30.72      9.97 o 
   2   2   9     5609.15     5628.21     76.75 o 
   3   2   9      725.17      697.69     24.48 o 
   4   2   9     2335.60     2334.78     42.41 o 
   5   2   9       88.05      101.06     14.48 o 
   6   2   9       24.76       69.85     20.44 o 
   7   2   9       45.77       73.74     17.57 o 
   8   2   9     1940.43     1918.37     49.02 o 
   9   2   9       42.06       43.05     16.15 o 
  10   2   9     3336.00     3399.92     73.37 o 
  11   2   9      120.75      133.35     23.09 o 
  12   2   9        6.89      103.66     55.56 o 
  13   2   9       74.65       50.85     24.40 o 
  14   2   9     1381.68     1376.73     74.40 o 
   0   3   9     7675.54     7641.20    127.81 o 
   1   3   9        9.85       58.22     15.00 o 
   2   3   9     4034.71     4059.81     59.10 o 
   3   3   9       54.87       92.29     13.07 o 
   4   3   9     1223.88     1231.71     33.09 o 
   5   3   9       26.18       31.31     12.66 o 
   6   3   9     9220.94     9277.48    120.14 o 
   7   3   9       52.65       95.83     19.09 o 
   8   3   9     2289.84     2238.50     56.80 o 
   9   3   9       21.19       32.59     15.55 o 
  10   3   9      380.91      365.89     26.69 o 
  11   3   9       62.15       71.91     22.31 o 
  12   3   9     3050.51     2920.65     94.25 o 
  13   3   9       41.79       76.30     25.18 o 
  14   3   9     1229.67     1218.69     69.70 o 
   1   4   9      181.42      156.81     18.27 o 
   2   4   9     2945.90     2849.36     51.49 o 
   3   4   9      465.67      488.15     27.48 o 
   4   4   9     1283.18     1323.35     34.62 o 
   5   4   9      429.22      410.63     22.62 o 
   6   4   9       58.47       85.24     18.43 o 
   7   4   9       87.65      109.00     15.96 o 
   8   4   9     1286.64     1285.81     44.54 o 
   9   4   9      100.56      185.19     32.78 o 
  10   4   9     2128.47     2083.83     60.52 o 
  11   4   9        5.55       21.57     18.04 o 
  12   4   9        7.04       26.21     18.46 o 
  13   4   9       93.39      129.45     35.63 o 
   0   5   9     7027.78     6951.74    137.71 o 
   1   5   9      172.26      227.80     20.99 o 
   2   5   9     1818.06     1723.81     52.44 o 
   3   5   9        0.38       14.76     12.37 o 
   4   5   9     1403.77     1562.58     78.77 o 
   5   5   9       61.68       88.10     17.61 o 
   6   5   9     5117.82     5292.53     87.35 o 
   7   5   9      213.64      228.11     22.01 o 
   8   5   9     1344.69     1347.72     41.22 o 
   9   5   9       11.51       27.56     19.94 o 
  10   5   9      345.60      355.10     30.15 o 
  11   5   9       45.38       80.71     22.56 o 
  12   5   9     2039.99     2092.05     74.32 o 
  13   5   9        0.81       16.81     23.17 o 
   1   6   9       87.48      126.80     18.27 o 
   2   6   9     3255.35     3157.40     63.13 o 
   3   6   9      717.36      670.01     29.66 o 
   4   6   9      462.06      496.01     25.16 o 
   5   6   9      471.63      520.54     26.45 o 
   6   6   9        0.53       44.67     19.79 o 
   7   6   9      218.68      241.04     23.04 o 
   8   6   9      964.50     1003.58     41.63 o 
   9   6   9       65.72      125.58     30.31 o 
  10   6   9     1702.78     1742.82     59.92 o 
  11   6   9        1.94       21.03     21.00 o 
  12   6   9        8.23        2.48     17.34 o 
   0   7   9     3517.93     3473.92    111.89 o 
   1   7   9       18.80       42.70     17.67 o 
   2   7   9     1634.02     1623.54     50.93 o 
   3   7   9       14.35       31.66     14.28 o 
   4   7   9      574.33      612.98     29.20 o 
   5   7   9       21.37       30.47     15.61 o 
   6   7   9     4603.66     4661.62     83.27 o 
   7   7   9      148.63      170.59     20.75 o 
   8   7   9     1185.15     1148.99     45.47 o 
   9   7   9        3.17       12.13     15.16 o 
  10   7   9      299.54      307.40     32.63 o 
  11   7   9       67.43       84.43     27.56 o 
  12   7   9     1664.85     1684.33     77.27 o 
   1   8   9      206.43      226.49     26.95 o 
   2   8   9     2009.24     2048.71     61.01 o 
   3   8   9        3.50        6.91     17.34 o 
   4   8   9     2043.46     1994.92     48.51 o 
   5   8   9       38.54       40.53     15.26 o 
   6   8   9       67.77       72.13     19.74 o 
   7   8   9        1.47       -2.49     14.23 o 
   8   8   9     1522.35     1501.78     51.26 o 
   9   8   9        1.57       42.16     30.90 o 
  10   8   9     1774.94     1680.45     65.14 o 
  11   8   9       10.11      -23.53     23.53 o 
   0   9   9     4142.53     4126.22    166.06 o 
   1   9   9      220.65      280.12     29.72 o 
   2   9   9     1865.73     1902.60     60.56 o 
   3   9   9      113.93      114.71     24.30 o 
   4   9   9      754.77      791.29     41.36 o 
   5   9   9       20.85       44.79     20.57 o 
   6   9   9     4439.93     4421.47    100.46 o 
   7   9   9       47.98       93.61     27.39 o 
   8   9   9      938.67      818.12     41.48 o 
   9   9   9       19.84       33.76     21.92 o 
  10   9   9      232.68      276.72     37.55 o 
   1  10   9       17.71      106.87     31.02 o 
   2  10   9     2820.41     2925.62     78.05 o 
   3  10   9      297.18      380.17     32.69 o 
   4  10   9     1176.78     1116.48     55.58 o 
   5  10   9       45.12       47.29     22.67 o 
   6  10   9        1.77       15.19     19.78 o 
   7  10   9       15.09       16.19     22.96 o 
   8  10   9      915.71      959.89     59.07 o 
   9  10   9       35.80       63.99     30.90 o 
   0  11   9     2895.81     2954.27    121.52 o 
   1  11   9      115.41      139.20     25.36 o 
   2  11   9      755.28      792.89     43.62 o 
   3  11   9        2.29       13.28     21.33 o 
   4  11   9      564.02      627.46     44.69 o 
   5  11   9       16.63       42.23     23.89 o 
   6  11   9     2228.66     2298.30     89.13 o 
   7  11   9       91.48       81.92     32.07 o 
   1  12   9        0.14        6.07     20.66 o 
   2  12   9     1200.34     1238.01     62.79 o 
   3  12   9      204.87      277.69     36.72 o 
   4  12   9      585.79      526.20     44.68 o 
   5  12   9       83.82       73.39     31.72 o 
   0   0  10     3654.09     3594.88    281.03 o 
   1   0  10      729.28      749.48     31.01 o 
   2   0  10       50.42      108.05     35.32 o 
   3   0  10      433.32      423.73     33.82 o 
   4   0  10      256.59      290.25     29.06 o 
   5   0  10     2483.63     2588.73     80.11 o 
   6   0  10      345.38      369.09     38.80 o 
   7   0  10     1824.85     1817.66     73.14 o 
   8   0  10      508.95      520.34     45.13 o 
   9   0  10       33.25       53.11     52.28 o 
  10   0  10       40.36       53.48     27.34 o 
  11   0  10      682.09      610.08     55.21 o 
  12   0  10      420.16      484.09     62.24 o 
   1   1  10     1445.28     1491.38     34.91 o 
   2   1  10      403.61      436.67     21.51 o 
   3   1  10     4089.04     4054.59     74.44 o 
   4   1  10      165.78      206.26     21.24 o 
   5   1  10     1155.51     1184.99     36.55 o 
   6   1  10        0.89       13.70     14.33 o 
   7   1  10      186.52      222.55     24.15 o 
   8   1  10       32.69       61.69     19.85 o 
   9   1  10     3142.84     3147.47     77.24 o 
  10   1  10      129.01      156.97     24.27 o 
  11   1  10     1150.27     1183.69     51.80 o 
  12   1  10       12.00       40.46     22.53 o 
   0   2  10     2132.91     2111.56     66.69 o 
   1   2  10     3033.34     3054.86     52.62 o 
   2   2  10      199.05      200.98     18.17 o 
   3   2  10       97.69      104.19     14.51 o 
   4   2  10      119.61      175.81     20.00 o 
   5   2  10     4056.84     4022.80     77.60 o 
   6   2  10      856.10      908.04     45.44 o 
   7   2  10     2077.87     2156.96     57.80 o 
   8   2  10      532.10      534.62     30.55 o 
   9   2  10       34.22       85.84     23.28 o 
  10   2  10        6.67      -11.26     17.33 o 
  11   2  10      778.84      788.05     48.31 o 
  12   2  10      738.31      783.20     50.03 o 
   1   3  10     2194.80     2198.51     43.09 o 
   2   3  10       34.94       36.75     13.79 o 
   3   3  10     5813.82     5692.08     87.92 o 
   4   3  10      349.55      318.63     22.14 o 
   5   3  10     1382.79     1408.67     43.33 o 
   6   3  10        2.95       28.17     16.96 o 
   7   3  10      308.23      321.62     27.44 o 
   8   3  10      211.15      356.46     45.77 o 
   9   3  10     3433.00     3547.20     81.33 o 
  10   3  10      116.90      123.60     26.91 o 
  11   3  10      817.31      842.42     47.10 o 
  12   3  10        5.66       10.60     19.93 o 
   0   4  10     3227.55     3230.43    131.45 o 
   1   4  10     2078.32     2154.76     55.88 o 
   2   4  10      457.11      466.57     25.31 o 
   3   4  10      316.58      361.57     27.28 o 
   4   4  10      310.39      323.45     22.94 o 
   5   4  10     3583.63     3594.64     73.94 o 
   6   4  10     1927.37     1900.15     58.37 o 
   7   4  10     2543.04     2564.06     66.67 o 
   8   4  10      590.04      599.54     33.93 o 
   9   4  10       72.29       85.61     21.64 o 
  10   4  10      122.91      137.92     25.66 o 
  11   4  10      770.21      722.23     47.59 o 
  12   4  10      814.74      799.15     53.77 o 
   1   5  10     1008.80     1106.12     43.51 o 
   2   5  10      155.65      186.37     22.01 o 
   3   5  10     3543.35     3492.36     71.02 o 
   4   5  10      289.46      307.62     22.57 o 
   5   5  10     1127.43     1113.49     38.92 o 
   6   5  10        2.14       42.53     18.88 o 
   7   5  10      322.94      372.16     29.23 o 
   8   5  10      156.38      162.73     24.37 o 
   9   5  10     2699.86     2713.83     78.26 o 
  10   5  10       70.47      154.50     30.31 o 
  11   5  10      824.92      803.19     50.33 o 
   0   6  10     2358.25     2300.28     85.02 o 
   1   6  10     1349.32     1334.58     47.48 o 
   2   6  10      282.56      317.65     30.66 o 
   3   6  10      243.72      316.07     25.83 o 
   4   6  10      130.73      168.24     20.01 o 
   5   6  10     2885.41     2865.10     64.31 o 
   6   6  10     1022.18     1025.29     40.74 o 
   7   6  10     1756.93     1752.73     54.38 o 
   8   6  10      512.40      551.48     38.54 o 
   9   6  10       26.21       32.89     19.98 o 
  10   6  10       13.83       27.94     20.59 o 
  11   6  10      647.13      685.27     51.38 o 
   1   7  10      856.86      874.78     40.53 o 
   2   7  10      234.65      252.67     31.32 o 
   3   7  10     3320.65     3318.38     81.84 o 
   4   7  10      631.21      735.11     39.27 o 
   5   7  10     1183.13     1279.62     45.64 o 
   6   7  10        0.94        2.76     14.15 o 
   7   7  10      236.15      255.35     28.63 o 
   8   7  10      287.72      349.17     32.55 o 
   9   7  10     2382.13     2419.54     76.13 o 
  10   7  10      116.48      154.01     31.56 o 
   0   8  10      757.97      862.49     67.13 o 
   1   8  10     1941.73     1962.62     63.20 o 
   2   8  10      212.14      227.84     28.45 o 
   3   8  10      102.22      197.11     31.06 o 
   4   8  10       44.22       69.81     23.33 o 
   5   8  10     2376.09     2487.55     72.37 o 
   6   8  10      760.36      819.94     50.66 o 
   7   8  10     1651.61     1546.93     66.01 o 
   8   8  10      241.41      262.24     39.37 o 
   9   8  10        4.98       82.13     44.81 o 
   1   9  10     1511.87     1573.38     57.08 o 
   2   9  10       42.30       99.21     27.52 o 
   3   9  10     3290.26     3279.70     88.75 o 
   4   9  10      187.05      266.21     32.69 o 
   5   9  10      510.10      607.37     44.80 o 
   6   9  10        0.13       -7.22     19.97 o 
   7   9  10      165.28      188.64     31.83 o 
   8   9  10      122.15      178.01     41.22 o 
   0  10  10      710.18      717.44     61.48 o 
   1  10  10     1138.35     1089.93     53.11 o 
   2  10  10       26.44       35.57     21.34 o 
   3  10  10        8.37        6.78     18.85 o 
   4  10  10       77.86       75.11     28.73 o 
   5  10  10     1268.27     1230.56     62.44 o 
   6  10  10      145.93      174.07     35.05 o 
   1  11  10      297.27      262.52     32.78 o 
   2  11  10      171.44      184.68     35.26 o 
   3  11  10     1051.21     1080.98     60.92 o 
   4  11  10       41.55       55.45     27.62 o 
   1   0  11      445.32      412.21     35.11 o 
   2   0  11      382.98      433.42     47.12 o 
   3   0  11     5843.56     5757.85    136.27 o 
   4   0  11     1978.55     2054.10     80.85 o 
   5   0  11     3869.18     3833.71    126.75 o 
   6   0  11      343.44      316.22     38.75 o 
   7   0  11     1210.67     1246.67     71.63 o 
   8   0  11      847.54      803.01     61.16 o 
   9   0  11     1920.31     1879.39     94.22 o 
  10   0  11     1303.04     1222.80     74.09 o 
  11   0  11     1037.26     1036.68     86.44 o 
   0   1  11      551.09      564.55     39.19 o 
   1   1  11     1949.69     1905.50     50.88 o 
   2   1  11      445.76      423.74     26.17 o 
   3   1  11        2.48       30.45     18.54 o 
   4   1  11       54.55       62.24     19.35 o 
   5   1  11     1201.60     1188.27     42.53 o 
   6   1  11     1022.60     1027.17     48.00 o 
   7   1  11     1558.10     1527.95     54.38 o 
   8   1  11      363.16      376.66     32.07 o 
   9   1  11       57.59       77.51     23.72 o 
  10   1  11       43.57       73.17     24.78 o 
  11   1  11      822.22      809.71     54.55 o 
   1   2  11      421.13      472.79     26.41 o 
   2   2  11     2789.93     2772.16     71.77 o 
   3   2  11     3584.40     3469.19     72.95 o 
   4   2  11     2034.10     2059.17     56.77 o 
   5   2  11     2027.24     1828.57     53.48 o 
   6   2  11        1.13      -17.16     17.16 o 
   7   2  11      824.37      871.84     43.36 o 
   8   2  11     1125.97     1131.49     49.10 o 
   9   2  11     1402.62     1372.38     56.76 o 
  10   2  11      932.08      920.12     52.84 o 
   0   3  11     2383.38     2509.71    117.82 o 
   1   3  11     1830.97     1796.88     49.88 o 
   2   3  11      402.71      421.03     28.73 o 
   3   3  11       50.36       74.58     22.02 o 
   4   3  11      615.70      588.01     34.09 o 
   5   3  11     1085.21      999.39     42.59 o 
   6   3  11     1097.17     1113.07     43.80 o 
   7   3  11     1308.39     1326.13     49.60 o 
   8   3  11      161.43      218.96     29.56 o 
   9   3  11       12.97       72.01     27.87 o 
  10   3  11      106.18       81.41     26.54 o 
   1   4  11      297.51      286.65     28.89 o 
   2   4  11     2142.48     2048.24     59.34 o 
   3   4  11     2828.53     2874.84     72.66 o 
   4   4  11     1760.85     1761.30     62.37 o 
   5   4  11     1731.52     1645.97     55.66 o 
   6   4  11       21.54       16.40     18.17 o 
   7   4  11      687.17      782.55     41.85 o 
   8   4  11      959.94      940.46     46.94 o 
   9   4  11     1083.48     1093.18     56.15 o 
  10   4  11     1213.71     1224.45     63.00 o 
   0   5  11     1161.89     1203.17     71.24 o 
   1   5  11     1802.54     1700.04     55.81 o 
   2   5  11      365.49      437.38     33.13 o 
   3   5  11        1.86      -18.05     18.05 o 
   4   5  11      178.85      201.36     26.63 o 
   5   5  11      974.56      919.36     44.35 o 
   6   5  11      822.45      782.13     44.02 o 
   7   5  11     1087.13     1036.24     45.74 o 
   8   5  11      486.87      456.05     38.68 o 
   9   5  11       81.32       79.50     26.99 o 
   1   6  11      254.29      317.23     30.30 o 
   2   6  11     1454.83     1415.72     53.31 o 
   3   6  11     2608.57     2474.28     70.95 o 
   4   6  11     1419.14     1401.89     53.97 o 
   5   6  11     1426.08     1393.27     60.09 o 
   6   6  11      109.39      103.49     27.70 o 
   7   6  11      388.90      460.91     47.47 o 
   8   6  11      588.54      607.72     51.76 o 
   0   7  11     1305.13     1350.07     75.46 o 
   1   7  11     1106.78     1029.81     51.94 o 
   2   7  11      315.42      345.42     31.87 o 
   3   7  11        4.44       21.69     27.81 o 
   4   7  11      186.71      246.24     31.83 o 
   5   7  11      626.15      609.46     44.88 o 
   6   7  11      743.54      764.61     55.49 o 
   7   7  11      730.83      711.50     53.05 o 
   1   8  11      306.32      322.23     34.95 o 
   2   8  11     1576.88     1469.48     56.61 o 
   3   8  11     2004.15     1960.97     65.89 o 
   4   8  11     1063.39     1118.69     53.34 o 
   5   8  11      901.08      853.21     58.41 o 
   6   8  11        4.32        8.28     22.98 o 
   0   9  11     1013.37     1116.85     80.22 o 
   1   9  11      750.96      735.43     47.63 o 
   2   9  11      211.29      210.76     31.84 o 
   3   9  11       45.75      105.37     30.27 o 
   4   9  11      276.15      302.89     39.87 o 
   0   0  12     3629.96     3623.37    179.15 o 
   1   0  12     1012.53      908.16     61.85 o 
   2   0  12      750.29      736.78     68.95 o 
   3   0  12       48.73       95.25     46.85 o 
   4   0  12      321.91      339.05     42.84 o 
   5   0  12        7.81        1.76     20.25 o 
   6   0  12     2675.07     2445.47    103.87 o 
   7   0  12      569.76      573.50     81.69 o 
   8   0  12     1104.08     1119.19     73.32 o 
   1   1  12       25.25       17.86     19.52 o 
   2   1  12     2879.59     2762.92     81.89 o 
   3   1  12      109.33      149.41     25.94 o 
   4   1  12     3648.91     3471.10     91.20 o 
   5   1  12       26.22       80.33     24.98 o 
   6   1  12       12.61       87.15     31.64 o 
   7   1  12        0.46       17.85     18.99 o 
   8   1  12     1884.30     1779.75     64.99 o 
   0   2  12     4135.64     3875.46    155.73 o 
   1   2  12      998.65     1007.01     56.91 o 
   2   2  12      427.42      468.68     34.39 o 
   3   2  12       97.53      110.31     23.33 o 
   4   2  12      585.17      590.58     38.87 o 
   5   2  12      209.22      233.09     32.05 o 
   6   2  12     1730.15     1631.87     62.84 o 
   7   2  12      280.43      258.66     31.15 o 
   8   2  12      663.59      673.85     43.68 o 
   1   3  12        1.13        0.64     15.74 o 
   2   3  12     2332.51     2274.52     72.83 o 
   3   3  12      137.86      199.86     29.89 o 
   4   3  12     2282.84     2296.53     71.93 o 
   5   3  12        4.50       13.19     19.13 o 
   6   3  12        0.18       10.95     20.98 o 
   7   3  12      168.34      277.74     35.38 o 
   8   3  12     1179.88     1192.73     70.43 o 
   0   4  12     3448.75     3305.19    153.34 o 
   1   4  12      356.01      507.21     61.48 o 
   2   4  12      513.88      428.49     40.59 o 
   3   4  12        5.92       13.88     21.20 o 
   4   4  12      401.29      360.32     36.88 o 
   5   4  12       38.41       63.41     23.73 o 
   6   4  12     1862.97     1836.35     78.31 o 
   7   4  12      267.37      213.44     41.91 o 
   1   5  12       15.53        3.42     19.75 o 
   2   5  12     1530.85     1484.69     61.63 o 
   3   5  12       16.15       64.89     31.18 o 
   4   5  12     1954.30     1944.20     72.25 o 
   5   5  12      101.10      102.58     27.47 o 
   6   5  12       29.21       55.92     27.18 o 
   0   6  12     2461.95     2399.29    116.28 o 
   1   6  12      309.30      340.27     34.35 o 
   2   6  12      345.59      370.00     39.35 o 
   3   6  12        1.17        0.84     17.70 o 
   4   6  12      244.50      235.25     37.25 o 
   5   6  12        5.94        5.64     23.71 o 
   1   7  12        6.99       40.79     25.58 o 
   2   7  12     1538.23     1438.32     64.07 o 
   3   7  12       16.95        6.84     20.18 o 
   1   0  13      745.03      760.15     88.69 o 
   2   0  13      324.88      507.45    164.08 o 
   3   0  13      954.60      920.26     79.36 o 
   4   0  13        1.52       17.22     35.36 o 
   0   1  13       72.96       84.52     54.96 o 
   1   1  13     1684.93     1593.89     82.47 o 
   2   1  13       25.20       74.13     33.08 o 
   3   1  13        1.05       22.50     26.05 o 
   4   1  13       19.99       29.21     28.35 o 
   1   2  13      616.97      570.34     50.32 o 
   2   2  13      317.87      312.43     45.49 o 
   3   2  13     1034.40      965.44     63.88 o 
   4   2  13        2.83      -13.07     25.48 o 
   0   3  13      189.03      229.86     54.99 o 
   1   3  13     1896.02     1911.33     82.57 o 
   2   3  13       96.64      150.85     38.31 o 
   3   3  13       49.60       59.97     34.69 o 
   1   4  13      419.44      359.61     45.52 o 
   2   4  13      259.73      287.39     43.61 o 
                                                 
